# Supplementary material for: 2-Amino-5-chloro­pyridinium (Z)-3-carb­oxy­prop-2-enoate 0.25-hydrate
Source: Acta Crystallogr Sect E Struct Rep Online. 2010 Aug 28;66(Pt 9):o2457–8. doi: 10.1107/S1600536810033507 (PMC3008003; doi:10.1107/S1600536810033507)
Supplement: Supplementary file 2 [file e-66-o2457-Isup2.hkl]

#
# h,k,l, Fc-squared, Fo-squared, sigma(Fo-squared) and status flag
#
data_I
_shelx_title ' h80m in Fdd2 (100K)'
_shelx_refln_list_code          4
_shelx_F_calc_maximum      443.99
_exptl_crystal_F_000      2056.00
_reflns_d_resolution_high  0.6685
 
loop_
 _symmetry_equiv_pos_as_xyz
 'x, y, z'
 '-x, -y, z'
 'x+1/4, -y+1/4, z+1/4'
 '-x+1/4, y+1/4, z+1/4'
 'x, y+1/2, z+1/2'
 '-x, -y+1/2, z+1/2'
 'x+1/4, -y+3/4, z+3/4'
 '-x+1/4, y+3/4, z+3/4'
 'x+1/2, y, z+1/2'
 '-x+1/2, -y, z+1/2'
 'x+3/4, -y+1/4, z+3/4'
 '-x+3/4, y+1/4, z+3/4'
 'x+1/2, y+1/2, z'
 '-x+1/2, -y+1/2, z'
 'x+3/4, -y+3/4, z+1/4'
 '-x+3/4, y+3/4, z+1/4'
 
_cell_length_a    23.8994
_cell_length_b    48.2977
_cell_length_c     3.7314
_cell_angle_alpha  90.000
_cell_angle_beta   90.000
_cell_angle_gamma  90.000
 
_shelx_F_squared_multiplier     1.000
 
loop_
 _refln_index_h
 _refln_index_k
 _refln_index_l
 _refln_F_squared_calc
 _refln_F_squared_meas
 _refln_F_squared_sigma
 _refln_observed_status
   1   1  -5      125.53      134.01    113.59 o
   3   1  -5      582.93      645.31    122.95 o
   5   1  -5      144.25      144.74     89.00 o
   7   1  -5       99.88        7.30     81.39 o
   9   1  -5      197.87       59.69     84.83 o
  11   1  -5       25.03      -77.95     77.95 o
  13   1  -5      125.20       65.24     93.72 o
  15   1  -5      144.77      148.97    101.66 o
   1   3  -5      436.91      518.53    108.52 o
   3   3  -5      213.38      400.72    101.95 o
   5   3  -5       49.75       50.80     81.90 o
   7   3  -5      249.15      308.77    108.89 o
   9   3  -5       37.16       21.64     84.26 o
  11   3  -5       47.18       41.84     84.02 o
  13   3  -5       62.43      114.20     97.04 o
  15   3  -5      515.31      410.62    123.22 o
   1   5  -5      691.95      798.55    170.72 o
   3   5  -5      498.17      476.68    159.87 o
   5   5  -5      302.69      204.83    155.07 o
   7   5  -5     1629.13     1623.69    185.52 o
   9   5  -5       49.71      144.48     93.38 o
  11   5  -5       41.62      131.50     92.74 o
  13   5  -5      130.36       82.41    117.27 o
  15   5  -5      350.21      269.77    113.67 o
   1   7  -5       15.39       72.59     75.74 o
   3   7  -5      486.25      389.60    131.77 o
   5   7  -5      423.18      263.26    140.27 o
   7   7  -5      413.03      642.28    124.90 o
   9   7  -5       54.03       95.13     91.87 o
  11   7  -5      175.49      104.18     87.62 o
  13   7  -5      183.95      180.75     97.39 o
  15   7  -5       27.80       43.79     92.74 o
   1   9  -5      219.13      222.42     85.59 o
   3   9  -5       12.85       78.02     73.41 o
   5   9  -5       98.04       66.83    106.86 o
   7   9  -5      221.70      271.91     99.40 o
   9   9  -5      175.33      436.98    163.22 o
  11   9  -5        5.82        2.07     80.13 o
  13   9  -5      264.31      197.55    106.56 o
  15   9  -5      128.63       31.32     89.77 o
   1  11  -5      212.24      215.35     86.13 o
   3  11  -5      748.67      654.78    121.06 o
   5  11  -5      918.85      983.17    137.52 o
   7  11  -5     1145.68     1262.64    230.93 o
   9  11  -5      286.46      207.34    101.44 o
  11  11  -5       33.00       72.66     92.94 o
  13  11  -5      855.38      732.27    146.18 o
   1  13  -5       19.70       70.96     73.71 o
   3  13  -5      557.63      339.49     99.31 o
   5  13  -5      154.32      307.81     93.45 o
   7  13  -5     1990.67     1839.58    180.61 o
   9  13  -5      191.04      201.61    136.64 o
  11  13  -5      460.57      352.98    200.21 o
  13  13  -5      229.20      289.08    111.79 o
   1  15  -5      174.98      185.12     84.87 o
   3  15  -5      640.28      667.62    116.55 o
   5  15  -5      633.31      452.36    135.71 o
   7  15  -5       20.31      114.20     80.55 o
   9  15  -5      135.88      429.48    160.75 o
  11  15  -5      103.29      161.22     95.94 o
  13  15  -5      119.16      134.17    149.29 o
   1  17  -5      345.46      431.99    129.81 o
   3  17  -5      145.86       58.46     71.57 o
   5  17  -5      204.53      227.60     86.65 o
   7  17  -5       79.87       19.58     68.49 o
   9  17  -5     1138.25     1043.46    137.18 o
  11  17  -5      431.81      263.05    156.56 o
  13  17  -5      146.33       28.90     92.78 o
   1  19  -5        8.86       53.07     69.80 o
   3  19  -5        2.34       33.55     67.69 o
   5  19  -5      440.43      462.89    122.70 o
   7  19  -5      352.57      250.70     91.12 o
   9  19  -5       72.90      149.90     83.01 o
  11  19  -5      236.69      240.74    143.53 o
   1  21  -5       16.53       54.06     73.27 o
   3  21  -5     1140.97     1022.47    142.97 o
   5  21  -5      894.43      944.28    136.11 o
   7  21  -5      767.45      796.35    126.76 o
   9  21  -5      438.35      341.92    120.72 o
  11  21  -5      312.17      107.96    134.90 o
   1  23  -5      360.59      338.87     99.70 o
   3  23  -5       80.46      142.82     84.62 o
   5  23  -5       66.82      112.29    108.96 o
   7  23  -5       94.52      119.95     82.09 o
   9  23  -5      530.77      275.91    146.43 o
   1  25  -5      296.89      457.64    188.45 o
   3  25  -5       97.70      244.14     91.24 o
   5  25  -5       41.41      -61.52     61.52 o
   7  25  -5      410.71      324.44     99.01 o
   9  25  -5      325.16      202.91    136.98 o
   1  27  -5        6.21        7.92     69.49 o
   3  27  -5       32.52       86.96     78.22 o
   5  27  -5      157.61      176.84     93.22 o
   7  27  -5      516.37      375.91    102.04 o
   1  29  -5       12.25        5.89     73.06 o
   3  29  -5      566.80      459.54    110.86 o
   5  29  -5       47.21       12.22     71.51 o
   1  31  -5      647.01      410.47    102.07 o
   3  31  -5      317.17      321.88    100.63 o
   0   0  -4     1903.01     2200.39    244.38 o
   4   0  -4     4423.19     4088.93    200.82 o
   8   0  -4     2482.53     2739.40    297.43 o
  12   0  -4     3213.56     3699.97    305.13 o
  16   0  -4     3394.84     3481.49    368.34 o
  20   0  -4     1244.63     1013.73    218.67 o
  24   0  -4     2235.32     2333.07    342.33 o
   2   2  -4     1445.88     1625.35    107.84 o
   4   2  -4      852.45      820.03     76.03 o
   6   2  -4     1794.10     1897.93    132.06 o
   8   2  -4      313.45      469.82     97.58 o
  10   2  -4      276.50      424.67    155.14 o
  12   2  -4      596.57      594.53    241.98 o
  14   2  -4       35.80       29.49     66.36 o
  16   2  -4     2158.15     2092.94    203.26 o
  18   2  -4      212.19      232.22     88.61 o
  20   2  -4       37.43       91.84     77.55 o
  22   2  -4      154.56       96.26     86.14 o
  24   2  -4      301.43      330.49    115.06 o
   0   4  -4     3288.22     3515.82    187.55 o
   2   4  -4       54.34      120.77     44.65 o
   4   4  -4      581.52      821.19     76.13 o
   6   4  -4       53.55       36.52     43.96 o
   8   4  -4      112.15      314.55     64.97 o
  10   4  -4        4.04       44.33     58.76 o
  12   4  -4      113.49      270.02     87.81 o
  14   4  -4      196.44      148.53    100.55 o
  16   4  -4       60.93      218.81     83.54 o
  18   4  -4      197.82      147.03    115.64 o
  20   4  -4      949.06     1026.02    156.11 o
  22   4  -4       23.18      161.48     94.84 o
  24   4  -4      223.00      115.68     95.81 o
   2   6  -4       62.84      108.50     43.76 o
   4   6  -4      187.11      169.51     55.97 o
   6   6  -4       61.45       98.99     53.21 o
   8   6  -4      965.31      910.98     93.80 o
  10   6  -4      138.20      168.14     54.15 o
  12   6  -4     1763.26     1651.98    171.39 o
  14   6  -4      373.08      548.76    156.95 o
  16   6  -4     1271.89     1457.24    174.85 o
  18   6  -4       61.12      100.60     78.71 o
  20   6  -4      557.85      848.95    209.20 o
  22   6  -4      744.85      640.29    135.86 o
  24   6  -4       44.76       -8.32     81.04 o
   0   8  -4     1255.37     1638.67    151.56 o
   2   8  -4      361.95      358.76     66.22 o
   4   8  -4      112.53      124.62     58.71 o
   6   8  -4     1351.75     1570.01    121.77 o
   8   8  -4      273.57      342.54     69.49 o
  10   8  -4     2353.65     2269.64    134.09 o
  12   8  -4       27.21      122.04     71.55 o
  14   8  -4     1112.03     1104.74    145.01 o
  16   8  -4      348.26      533.53    275.26 o
  18   8  -4       42.90       43.73     74.08 o
  20   8  -4      306.87      333.33    107.41 o
  22   8  -4      192.75      185.82    100.14 o
  24   8  -4      402.34      443.32    123.03 o
   2  10  -4      812.75     1009.26    100.02 o
   4  10  -4     6116.75     5938.60    209.30 o
   6  10  -4      418.89      470.48     73.70 o
   8  10  -4     1223.12     1099.60    104.21 o
  10  10  -4     4633.41     4625.85    254.04 o
  12  10  -4      475.54      398.45    100.16 o
  14  10  -4      338.25      310.26     90.51 o
  16  10  -4      754.51      830.97    133.51 o
  18  10  -4      908.56     1169.50    156.78 o
  20  10  -4       94.90       52.04     75.77 o
  22  10  -4      316.99      377.89    116.56 o
  24  10  -4      636.27      659.96    141.24 o
   0  12  -4      714.52      703.92    146.13 o
   2  12  -4      831.61      895.60    121.83 o
   4  12  -4     1267.23     1567.38    122.62 o
   6  12  -4      625.45      776.42     89.52 o
   8  12  -4      613.36      513.49     77.36 o
  10  12  -4      106.69      210.81     57.70 o
  12  12  -4      285.58      404.18     99.25 o
  14  12  -4      200.46      188.80     81.18 o
  16  12  -4       46.47       60.52     96.20 o
  18  12  -4      163.15      199.78     90.98 o
  20  12  -4      297.83      203.63     95.31 o
  22  12  -4      472.97      831.17    163.82 o
  24  12  -4      113.56       78.59     94.02 o
   2  14  -4      529.14      642.26     82.36 o
   4  14  -4     2172.46     2146.72    142.69 o
   6  14  -4      391.37      526.27     78.78 o
   8  14  -4      578.63      776.97    113.92 o
  10  14  -4      327.96      409.69     71.12 o
  12  14  -4       42.99      187.54     77.22 o
  14  14  -4      200.60      193.74     83.86 o
  16  14  -4       49.94      255.32    281.62 o
  18  14  -4      136.71      127.62     97.20 o
  20  14  -4      100.88       91.36     81.51 o
  22  14  -4      506.74      485.47    126.61 o
   0  16  -4      415.68      449.47    126.02 o
   2  16  -4      136.61       54.33     56.09 o
   4  16  -4     1186.14     1241.48    110.80 o
   6  16  -4     4146.77     3814.50    165.53 o
   8  16  -4      550.93      667.49     86.19 o
  10  16  -4     1606.75     1452.25    186.81 o
  12  16  -4       34.33       67.01     67.31 o
  14  16  -4     1878.66     1757.69    189.21 o
  16  16  -4      244.50      227.92     83.45 o
  18  16  -4      203.16      196.49     88.79 o
  20  16  -4      132.40      223.46     98.98 o
  22  16  -4       61.26       93.62     91.75 o
   2  18  -4      270.50      240.71     77.99 o
   4  18  -4      753.91      812.65    110.78 o
   6  18  -4       40.33      147.37     55.37 o
   8  18  -4     4449.79     4233.51    176.36 o
  10  18  -4     2190.61     2065.84    143.35 o
  12  18  -4     1496.90     1491.00    167.79 o
  14  18  -4      365.87      441.42    104.37 o
  16  18  -4      800.47      804.55    135.18 o
  18  18  -4      737.25      758.80    135.13 o
  20  18  -4        9.80       10.67    114.96 o
  22  18  -4       50.29      104.65     91.79 o
   0  20  -4      666.33      468.07    125.41 o
   2  20  -4     1650.07     1621.99    155.74 o
   4  20  -4       10.22      191.00     70.33 o
   6  20  -4     2201.08     2199.61    146.47 o
   8  20  -4      575.49      551.24     81.49 o
  10  20  -4      538.65      577.15    145.20 o
  12  20  -4     1326.28     1419.43    163.54 o
  14  20  -4     1154.38     1222.71    212.83 o
  16  20  -4      628.48      637.11    125.86 o
  18  20  -4       59.58      147.01     87.11 o
  20  20  -4      561.27      564.68    125.34 o
  22  20  -4      729.67      719.66    145.13 o
   2  22  -4       54.85      152.64     66.45 o
   4  22  -4      105.00       92.05     65.72 o
   6  22  -4      673.06      653.72    105.20 o
   8  22  -4      720.16      726.48     90.61 o
  10  22  -4     1181.02     1095.62    142.93 o
  12  22  -4     2155.10     2251.12    202.74 o
  14  22  -4      345.32      212.41     90.40 o
  16  22  -4      337.10      211.48     91.08 o
  18  22  -4       77.77        8.55     87.09 o
  20  22  -4      270.74      187.99     97.52 o
  22  22  -4      102.58      141.51    134.23 o
   0  24  -4     1450.37     1265.34    199.53 o
   2  24  -4      254.44      239.77     75.13 o
   4  24  -4      469.54      499.30    169.49 o
   6  24  -4     1183.60     1366.23    142.79 o
   8  24  -4      286.72      263.73     75.98 o
  10  24  -4       42.91      273.05     85.77 o
  12  24  -4      559.28      585.03    117.59 o
  14  24  -4     1135.34     1034.06    147.53 o
  16  24  -4      471.30      357.19    102.64 o
  18  24  -4      486.79      441.43    125.14 o
  20  24  -4      545.01      483.27    125.90 o
   2  26  -4     1161.76     1382.32    162.54 o
   4  26  -4      376.61      258.18     79.31 o
   6  26  -4      366.58      382.97     87.28 o
   8  26  -4      231.31      233.34     71.88 o
  10  26  -4     1625.72     1603.55    170.95 o
  12  26  -4      347.61      319.57     96.24 o
  14  26  -4      231.57      177.69     95.90 o
  16  26  -4      970.94      804.90    181.41 o
  18  26  -4      651.19      710.54    140.06 o
  20  26  -4      347.33      369.23    178.37 o
   0  28  -4     1486.83     1710.97    231.65 o
   2  28  -4     1806.59     1708.31    166.10 o
   4  28  -4        1.95       31.93     52.20 o
   6  28  -4        7.11      -30.13     53.97 o
   8  28  -4     1306.46     1287.45    209.14 o
  10  28  -4      385.99      332.37    131.28 o
  12  28  -4      713.07      668.41    205.27 o
  14  28  -4        3.09       28.37     75.73 o
  16  28  -4      410.61      226.11     98.55 o
  18  28  -4        1.03       20.36     78.60 o
  20  28  -4      295.40      226.90    108.54 o
   2  30  -4     1530.40     1609.77    159.38 o
   4  30  -4     1091.89     1208.38    137.78 o
   6  30  -4      864.07      793.51    116.63 o
   8  30  -4      350.95      444.64     90.25 o
  10  30  -4      290.68      204.15    124.01 o
  12  30  -4      667.55      673.64    176.87 o
  14  30  -4       47.86       -3.29     71.18 o
  16  30  -4      316.86      187.03    103.06 o
  18  30  -4      339.14      354.18    161.91 o
  20  30  -4       64.72      183.30    101.40 o
   0  32  -4      381.44      345.61    122.92 o
   2  32  -4      275.89      314.19    120.48 o
   4  32  -4      261.61      348.67    142.73 o
   6  32  -4       75.16      135.90     68.92 o
   8  32  -4      216.63      170.05    118.99 o
  10  32  -4      557.23      767.64    191.99 o
  12  32  -4      181.34      130.57    116.45 o
  14  32  -4      592.93      642.14    175.66 o
  16  32  -4       50.49      -16.57     80.16 o
  18  32  -4      249.21      103.42     95.06 o
   2  34  -4      345.41      329.65     82.36 o
   4  34  -4      130.58      204.06    100.04 o
   6  34  -4      514.87      334.22     87.13 o
   8  34  -4      811.82      607.55    165.95 o
  10  34  -4      338.51      170.15    119.49 o
  12  34  -4      137.30       76.54    108.96 o
  14  34  -4       62.06      -32.44     93.52 o
  16  34  -4       81.83      -98.07    106.05 o
  18  34  -4      406.77      409.05    118.06 o
   0  36  -4      872.33      692.31    164.84 o
   2  36  -4     1837.59     1857.95    205.82 o
   4  36  -4      219.70       94.46    195.64 o
   6  36  -4      539.80      453.63     97.84 o
   8  36  -4      288.36      342.38    143.36 o
  10  36  -4      260.46       75.34    105.16 o
  12  36  -4      185.69      141.29    121.05 o
  14  36  -4      125.08      149.14    124.68 o
  16  36  -4      120.62      -68.30    111.12 o
   2  38  -4      185.71      164.20    116.53 o
   4  38  -4      368.35      377.93     92.59 o
   6  38  -4       35.32       82.14     69.74 o
   8  38  -4      140.33      235.69    132.78 o
  10  38  -4       72.17        8.02    101.22 o
  12  38  -4      926.76      755.49    189.39 o
  14  38  -4      141.77      244.99    145.04 o
  16  38  -4      124.01      193.19    147.52 o
   0  40  -4     1282.15     1434.59    220.05 o
   2  40  -4       88.93      104.01     69.77 o
   4  40  -4       24.50      119.81     71.18 o
   6  40  -4      328.00      320.45    137.35 o
   8  40  -4      506.29      806.10    185.72 o
  10  40  -4      136.06      157.86    120.84 o
  12  40  -4       29.88      104.34    117.06 o
  14  40  -4      703.70      557.52    182.48 o
   2  42  -4      107.65      219.35     81.16 o
   4  42  -4      554.14      514.16    107.54 o
   6  42  -4      454.53      213.83    124.88 o
   8  42  -4       64.62       71.71    110.81 o
  10  42  -4      506.91      404.95    153.63 o
  12  42  -4      194.11      369.62    156.53 o
   0  44  -4       32.96      -18.49     87.29 o
   2  44  -4      235.18      294.75     88.85 o
   4  44  -4       80.66       94.42    102.79 o
   6  44  -4       86.19      131.98    106.09 o
   8  44  -4       56.13        6.18    104.29 o
  10  44  -4       15.78       88.54    113.05 o
  12  44  -4       39.57      -21.34    109.01 o
   2  46  -4       94.08       45.73     63.88 o
   4  46  -4      960.33     1119.69    218.28 o
   6  46  -4      302.16      283.81    135.23 o
   8  46  -4        7.77      289.02    144.47 o
  10  46  -4      225.77       33.08    116.46 o
   0  48  -4      149.14       37.06     96.13 o
   2  48  -4      497.40      403.11     99.51 o
   4  48  -4        4.22      104.55    113.63 o
   6  48  -4      105.21      134.79    112.53 o
   2  50  -4        4.07      128.94    115.06 o
   1   1  -3     6353.37     6057.88    158.93 o
   3   1  -3      761.20      940.69     69.14 o
   5   1  -3     2136.65     2365.01    107.24 o
   7   1  -3     3008.02     3261.82    107.25 o
   9   1  -3      127.48      170.25     34.14 o
  11   1  -3     8134.74     8409.53    309.21 o
  13   1  -3     1167.34     1320.17    139.06 o
  15   1  -3     1587.96     1966.51    171.53 o
  17   1  -3     2786.86     3460.66    251.72 o
  19   1  -3      354.07      231.50     98.66 o
  21   1  -3     1310.13     1447.55    164.24 o
  23   1  -3     1329.94     1119.75    170.36 o
  25   1  -3      102.36      169.82     84.12 o
  27   1  -3      403.49      470.40    119.86 o
  29   1  -3      354.56      363.88    121.01 o
   1   3  -3      619.76      781.53     64.24 o
   3   3  -3     1979.10     2185.29     88.78 o
   5   3  -3      865.19     1000.26     70.79 o
   7   3  -3     8076.76     8409.18    192.20 o
   9   3  -3     1522.01     1466.99    112.24 o
  11   3  -3      129.04      239.24     65.33 o
  13   3  -3      920.23     1060.74    267.00 o
  15   3  -3     1384.89     1712.87    163.75 o
  17   3  -3     1496.59     1299.06    143.84 o
  19   3  -3      363.48      375.19     90.13 o
  21   3  -3     1794.20     1850.39    182.81 o
  23   3  -3      241.70      519.73    108.63 o
  25   3  -3      281.32      334.33    101.60 o
  27   3  -3      379.93      305.90    104.83 o
  29   3  -3      869.25      894.54    149.58 o
   1   5  -3      631.52      724.21     62.57 o
   3   5  -3     4745.89     5071.52    142.16 o
   5   5  -3     4494.12     4593.69    148.12 o
   7   5  -3      441.89      500.17     51.51 o
   9   5  -3     1589.57     1523.17     74.50 o
  11   5  -3      229.64      292.93     73.99 o
  13   5  -3    14504.00    14003.87    446.50 o
  15   5  -3     2110.28     2219.89    317.73 o
  17   5  -3      571.56      661.48    107.67 o
  19   5  -3     1065.81     1011.09    135.57 o
  21   5  -3      991.24      947.77    135.88 o
  23   5  -3     1471.86     1501.61    172.06 o
  25   5  -3     1943.73     1491.57    319.82 o
  27   5  -3      763.76      586.50    128.08 o
  29   5  -3       36.48       70.72     91.53 o
   1   7  -3     3972.28     4076.78    137.05 o
   3   7  -3      625.97      726.92     82.04 o
   5   7  -3     2044.25     2110.11    113.69 o
   7   7  -3     3417.27     3261.98    106.83 o
   9   7  -3      691.93      822.55     77.17 o
  11   7  -3     1575.29     1579.59    145.42 o
  13   7  -3      430.87      560.83    110.58 o
  15   7  -3      190.10      176.03     66.48 o
  17   7  -3      849.27      881.53    124.51 o
  19   7  -3     1454.57     1711.05    171.55 o
  21   7  -3      299.25      322.66     95.76 o
  23   7  -3      202.88      124.50     77.96 o
  25   7  -3      752.03      555.71    119.06 o
  27   7  -3      408.78      431.41    116.99 o
  29   7  -3       68.17      176.84    100.84 o
   1   9  -3    10884.99    11484.37    268.04 o
   3   9  -3     6740.67     7348.41    177.54 o
   5   9  -3     5310.74     5156.37    141.38 o
   7   9  -3      480.24      509.49     76.06 o
   9   9  -3     1169.32     1259.17     97.05 o
  11   9  -3       42.30      -16.94     62.70 o
  13   9  -3       83.41      101.11     55.61 o
  15   9  -3     4332.97     3617.02    202.10 o
  17   9  -3      556.22      507.76    101.70 o
  19   9  -3      818.31      631.03    108.87 o
  21   9  -3      172.14      228.86    107.71 o
  23   9  -3     3903.96     4231.64    247.89 o
  25   9  -3     1453.07     1199.95    163.87 o
  27   9  -3     1105.08      912.53    148.36 o
  29   9  -3      374.38      400.25    118.92 o
   1  11  -3     2695.95     3013.25    107.09 o
   3  11  -3      455.69      566.92     56.45 o
   5  11  -3     1833.40     1888.14     89.63 o
   7  11  -3      770.73      865.29     80.49 o
   9  11  -3     3556.42     3763.30    144.21 o
  11  11  -3     1840.14     1719.89    152.99 o
  13  11  -3      581.96      537.22     92.96 o
  15  11  -3     1132.59     1008.90    127.14 o
  17  11  -3     1041.00     1188.12    140.77 o
  19  11  -3     1005.68     1227.02    148.88 o
  21  11  -3      231.07      219.57     84.15 o
  23  11  -3       51.04       94.78     78.29 o
  25  11  -3      295.63      442.89    110.38 o
  27  11  -3       20.56       79.99     83.96 o
  29  11  -3      212.09      286.05    105.47 o
   1  13  -3     1036.32     1284.57     79.79 o
   3  13  -3     5131.95     5344.61    146.43 o
   5  13  -3     1758.05     1952.26    119.37 o
   7  13  -3     7108.52     6803.94    323.43 o
   9  13  -3     2341.57     2502.51    116.49 o
  11  13  -3     2929.46     3053.40    220.91 o
  13  13  -3      975.05     1034.38    124.75 o
  15  13  -3      252.91      389.69     87.45 o
  17  13  -3     1611.30     1698.00    166.07 o
  19  13  -3     1628.58     1284.48    227.20 o
  21  13  -3     1062.37     1058.69    142.54 o
  23  13  -3      546.80      498.55    161.62 o
  25  13  -3       76.82       91.57     77.38 o
  27  13  -3      826.31      541.20    125.79 o
  29  13  -3      902.03      926.74    153.54 o
   1  15  -3     3628.38     3965.73    180.41 o
   3  15  -3     2023.80     2173.73     91.32 o
   5  15  -3     1078.73     1008.88    109.04 o
   7  15  -3     6086.08     6094.53    192.80 o
   9  15  -3     4209.81     4386.42    182.24 o
  11  15  -3     5148.46     4703.31    384.55 o
  13  15  -3     4287.96     3985.34    207.54 o
  15  15  -3     1574.96     1702.92    162.33 o
  17  15  -3     2091.61     2187.20    192.04 o
  19  15  -3     1181.68     1250.31    148.88 o
  21  15  -3     1338.76     1614.19    173.58 o
  23  15  -3       59.45      115.21     76.33 o
  25  15  -3      129.36      208.77     92.54 o
  27  15  -3      160.75      361.47    111.85 o
  29  15  -3     1125.12     1180.49    189.76 o
   1  17  -3     1479.45     1770.27     94.58 o
   3  17  -3      200.91      146.57     61.45 o
   5  17  -3      780.26      702.80     73.31 o
   7  17  -3      363.59      536.79     80.06 o
   9  17  -3      992.78     1012.77    100.54 o
  11  17  -3      212.12      194.88     71.05 o
  13  17  -3      629.83      650.96    103.80 o
  15  17  -3     1306.19     1192.72    138.58 o
  17  17  -3     2150.59     2104.02    184.45 o
  19  17  -3      134.38      211.28     80.45 o
  21  17  -3      263.19      213.40     85.07 o
  23  17  -3      471.55      455.17    108.11 o
  25  17  -3       56.29       21.39     80.12 o
  27  17  -3      101.33      230.11    211.62 o
   1  19  -3     1844.55     2104.11    115.55 o
   3  19  -3     2889.44     2989.62    151.08 o
   5  19  -3      734.61      761.21     89.96 o
   7  19  -3     6147.61     6103.03    193.89 o
   9  19  -3     4879.25     4851.49    172.39 o
  11  19  -3     2659.82     3186.86    204.16 o
  13  19  -3     1135.86     1117.20    168.21 o
  15  19  -3     3125.28     2905.38    212.76 o
  17  19  -3     1139.90      925.39    153.08 o
  19  19  -3      398.30      375.60     95.20 o
  21  19  -3      694.96      724.91    124.48 o
  23  19  -3      946.76     1004.52    177.89 o
  25  19  -3       59.87       73.19     83.61 o
  27  19  -3     1122.56      843.96    149.66 o
   1  21  -3       90.58       30.54     35.07 o
   3  21  -3      968.63     1039.55     90.02 o
   5  21  -3     1997.70     2445.35    132.97 o
   7  21  -3      549.67      606.84     72.51 o
   9  21  -3       64.28      272.33     53.37 o
  11  21  -3     5174.84     4946.10    232.69 o
  13  21  -3      146.62       95.25    110.23 o
  15  21  -3      566.04      549.19    102.16 o
  17  21  -3       86.84       68.70     63.43 o
  19  21  -3      175.07      229.25     88.29 o
  21  21  -3      624.27      840.50    132.55 o
  23  21  -3      227.47      171.25     82.88 o
  25  21  -3     1127.25     1157.04    159.90 o
  27  21  -3      575.23      620.33    130.47 o
   1  23  -3       97.25      140.75     54.89 o
   3  23  -3      232.24      366.43     58.95 o
   5  23  -3     2726.47     3059.72    132.52 o
   7  23  -3      819.06      941.77     88.29 o
   9  23  -3     2324.08     2490.00    132.22 o
  11  23  -3     1791.72     2045.76    555.87 o
  13  23  -3     8722.11     8879.26    574.81 o
  15  23  -3     1660.68     1529.91    317.15 o
  17  23  -3      286.58      204.74    105.41 o
  19  23  -3      744.70      640.06    114.86 o
  21  23  -3      418.34      458.35    105.56 o
  23  23  -3      495.51      334.52    102.95 o
  25  23  -3      486.24      672.08    130.83 o
  27  23  -3      188.38      131.03     96.98 o
   1  25  -3     2512.84     2703.74    153.00 o
   3  25  -3     2499.47     2789.75    124.30 o
   5  25  -3     2636.14     2411.58    123.03 o
   7  25  -3     4015.28     4071.63    242.95 o
   9  25  -3     1613.51     1850.04    159.92 o
  11  25  -3      550.07      724.45    108.82 o
  13  25  -3     1618.70     1596.32    155.17 o
  15  25  -3      309.01      288.29     83.78 o
  17  25  -3      189.79       91.21     71.84 o
  19  25  -3     1225.99     1166.31    148.69 o
  21  25  -3     1439.86     1329.70    161.21 o
  23  25  -3      432.92      345.02    108.14 o
  25  25  -3      627.80      594.65    126.69 o
  27  25  -3      303.23      186.11    100.45 o
   1  27  -3      298.17      261.80    117.06 o
   3  27  -3     1957.10     1967.45    155.76 o
   5  27  -3     2581.55     2684.10    285.18 o
   7  27  -3     2196.73     2253.90    125.83 o
   9  27  -3     4087.78     4019.28    201.86 o
  11  27  -3      980.31     1098.70    129.18 o
  13  27  -3      607.22      607.60    140.20 o
  15  27  -3      476.59      430.59     95.42 o
  17  27  -3      174.79      113.44     73.59 o
  19  27  -3      274.00       91.59     78.25 o
  21  27  -3      157.13      232.15     89.56 o
  23  27  -3      519.03      488.34    113.00 o
  25  27  -3      432.35      501.14    120.36 o
  27  27  -3       86.64       21.56     83.88 o
   1  29  -3     2203.59     2428.17    160.68 o
   3  29  -3      224.55      398.93    150.45 o
   5  29  -3     3482.81     3285.01    176.64 o
   7  29  -3      597.86      696.18     78.79 o
   9  29  -3      608.18      736.29    276.80 o
  11  29  -3     1872.49     1968.20    367.51 o
  13  29  -3     1212.17     1193.01    138.99 o
  15  29  -3      738.08      559.46    104.12 o
  17  29  -3     1559.82     1830.84    427.54 o
  19  29  -3      225.02       94.96     75.97 o
  21  29  -3      254.96      179.87    141.88 o
  23  29  -3      790.40      796.73    138.34 o
  25  29  -3      172.81      196.37    119.78 o
   1  31  -3     2014.35     2037.32    161.52 o
   3  31  -3     1273.09     1379.70    135.60 o
   5  31  -3      885.65     1032.38    114.90 o
   7  31  -3     2712.42     2782.44    198.21 o
   9  31  -3     1499.65     1688.15    154.71 o
  11  31  -3      386.99      326.14     81.03 o
  13  31  -3      238.12      283.40     83.51 o
  15  31  -3      803.71      891.95    268.80 o
  17  31  -3       68.73       53.63     71.14 o
  19  31  -3      226.15      195.04     86.96 o
  21  31  -3       80.74      100.51     77.61 o
  23  31  -3      561.51      569.15    125.31 o
  25  31  -3      781.97      750.14    142.67 o
   1  33  -3     1199.57     1042.73    119.63 o
   3  33  -3     1090.71     1267.11    269.01 o
   5  33  -3       17.05      299.52     71.85 o
   7  33  -3     1091.84     1244.22    194.47 o
   9  33  -3      846.22      805.76    111.72 o
  11  33  -3      289.74      358.06    100.52 o
  13  33  -3      557.92      336.12     86.73 o
  15  33  -3      790.69      744.78    119.12 o
  17  33  -3      975.78      982.94    139.20 o
  19  33  -3       51.17       94.01     78.19 o
  21  33  -3     1470.78     1302.28    423.64 o
  23  33  -3      473.26      465.40    117.21 o
  25  33  -3      692.22      810.53    143.68 o
   1  35  -3      480.99      526.95    219.06 o
   3  35  -3     1884.65     1932.94    162.62 o
   5  35  -3     2494.27     2706.74    172.04 o
   7  35  -3     1085.17     1062.55    183.30 o
   9  35  -3       24.46       30.80     55.83 o
  11  35  -3      194.92      163.41    110.55 o
  13  35  -3     1662.44     1620.41    160.72 o
  15  35  -3     1406.58     1605.78    285.67 o
  17  35  -3      185.85       78.27     71.64 o
  19  35  -3      120.94       31.12     72.85 o
  21  35  -3       58.68      280.44     97.55 o
  23  35  -3     1292.19     1467.88    180.81 o
   1  37  -3     2775.23     2761.29    164.13 o
   3  37  -3       56.18       65.19     71.81 o
   5  37  -3      187.59      330.70     74.88 o
   7  37  -3      337.31      424.83    128.85 o
   9  37  -3      827.54      849.08    174.87 o
  11  37  -3     1440.76     1089.52    136.30 o
  13  37  -3     1425.40     1345.66    148.51 o
  15  37  -3     1117.54     1133.36    143.84 o
  17  37  -3      269.25      154.33    109.11 o
  19  37  -3       75.63       22.79     78.44 o
  21  37  -3      487.58      411.77    111.18 o
  23  37  -3      353.80      256.11    106.63 o
   1  39  -3     1169.36      822.38    110.34 o
   3  39  -3     1425.43     1640.28    151.06 o
   5  39  -3      776.50      935.88    114.59 o
   7  39  -3      332.01      680.51    159.26 o
   9  39  -3      268.09      221.40     97.51 o
  11  39  -3       63.58      227.23    114.07 o
  13  39  -3      126.44       76.51     70.47 o
  15  39  -3       21.25       10.44     64.69 o
  17  39  -3      571.66      660.29    121.51 o
  19  39  -3      148.97      228.48     95.80 o
  21  39  -3     1246.38     1293.10    421.73 o
  23  39  -3      194.63      187.72     98.43 o
   1  41  -3      597.32     1026.69    122.71 o
   3  41  -3      641.21      582.92     95.78 o
   5  41  -3      945.32      905.85    172.86 o
   7  41  -3       27.80      116.73     93.68 o
   9  41  -3     2547.96     3102.83    316.92 o
  11  41  -3      732.43      857.48    182.33 o
  13  41  -3        2.23      -81.46     82.65 o
  15  41  -3      267.03      342.84     97.57 o
  17  41  -3      991.27      715.44    135.48 o
  19  41  -3     2828.36     2778.88    230.67 o
  21  41  -3      176.14      154.41     95.56 o
   1  43  -3     1893.06     1733.13    160.75 o
   3  43  -3       51.72       62.90     58.51 o
   5  43  -3       21.59      102.04     89.60 o
   7  43  -3      160.77      203.97    108.63 o
   9  43  -3      850.15      904.68    176.67 o
  11  43  -3       21.50       32.25     94.14 o
  13  43  -3      123.94      235.50    119.91 o
  15  43  -3      597.71      509.92    111.64 o
  17  43  -3      610.15      605.51    120.29 o
  19  43  -3      346.87      275.56    101.74 o
  21  43  -3      151.19       -1.59    125.62 o
   1  45  -3      786.31      927.21    117.70 o
   3  45  -3     1925.30     2086.00    176.78 o
   5  45  -3      416.48      618.39    146.46 o
   7  45  -3      290.75      414.95    136.41 o
   9  45  -3      196.05      251.96    125.73 o
  11  45  -3      289.55      188.17    111.80 o
  13  45  -3      366.38      332.29    134.52 o
  15  45  -3      173.87      339.24    143.07 o
  17  45  -3     1057.08     1151.25    154.50 o
  19  45  -3      366.99      417.64    113.68 o
   1  47  -3     1684.44     1641.18    158.96 o
   3  47  -3       56.33      136.75     89.04 o
   5  47  -3      750.12      706.25    158.71 o
   7  47  -3      355.98      712.63    164.03 o
   9  47  -3      780.27      520.93    158.89 o
  11  47  -3      411.55      209.42    118.44 o
  13  47  -3      119.27       17.99     94.62 o
  15  47  -3       66.71      235.61    134.16 o
  17  47  -3      313.21      613.30    169.47 o
  19  47  -3      408.84      180.91    154.93 o
   1  49  -3      120.87      117.61     67.87 o
   3  49  -3      589.81      667.53    156.11 o
   5  49  -3       71.71      243.54    117.79 o
   7  49  -3        7.35      -65.11     76.04 o
   9  49  -3       43.89      117.05    105.61 o
  11  49  -3      104.45      115.64    106.65 o
  13  49  -3       91.14       77.45     99.38 o
  15  49  -3       26.09       33.53    102.57 o
  17  49  -3      106.95      201.06    120.03 o
   1  51  -3     1902.88     2130.22    256.24 o
   3  51  -3      794.09      956.15    185.47 o
   5  51  -3      441.99      344.87    127.18 o
   7  51  -3      520.14      339.38    132.18 o
   9  51  -3      194.09       95.27    104.76 o
  11  51  -3      492.26      450.38    146.11 o
  13  51  -3      152.94      252.14    122.51 o
  15  51  -3      573.67      403.77    144.83 o
   1  53  -3      371.99      426.30    133.93 o
   3  53  -3      122.68      196.84    108.77 o
   5  53  -3        0.97       92.73     99.10 o
   7  53  -3       21.00      179.64    107.82 o
   9  53  -3     1216.12     1702.81    240.55 o
  11  53  -3       32.36      -20.41     89.50 o
  13  53  -3       98.79      194.12    122.97 o
   3  55  -3     1149.45     1314.96    212.20 o
   5  55  -3      430.88      679.60    166.12 o
   7  55  -3      227.80      505.32    150.94 o
   9  55  -3      540.57      694.17    165.50 o
  11  55  -3      255.42      263.42    123.69 o
   5  57  -3      491.00      296.87    126.93 o
   7  57  -3      249.06       45.59    103.68 o
   9  57  -3      143.97      257.42    127.33 o
   5  59  -3       24.86      155.98    107.85 o
   7  59  -3       76.51      231.12    117.52 o
   2   0  -2     6037.74     5894.56    191.07 o
   6   0  -2    12657.87    12897.88    341.33 o
  10   0  -2      816.66      552.18    107.20 o
  14   0  -2     5200.32     4789.82    166.26 o
  18   0  -2     5780.24     5819.70    203.40 o
  22   0  -2     1132.77     1154.50    221.19 o
  26   0  -2      717.12      698.29    100.43 o
  30   0  -2     2810.04     3012.98    211.40 o
   0   2  -2    16231.36    16989.83    432.40 o
   2   2  -2    11926.23    12514.52    238.12 o
   4   2  -2       58.90       77.61     23.42 o
   6   2  -2    22096.89    22493.53    385.77 o
   8   2  -2      635.17      728.52     46.73 o
  10   2  -2     9073.52     9356.48    419.56 o
  12   2  -2     6446.91     6353.46    155.14 o
  14   2  -2     2955.16     2785.63    101.20 o
  16   2  -2      188.76      300.24     36.71 o
  18   2  -2      220.87      361.61     42.29 o
  20   2  -2     4672.37     4809.97    152.46 o
  22   2  -2     2966.34     2834.12    124.97 o
  24   2  -2      718.68      588.02     60.21 o
  26   2  -2      864.35      822.85     74.74 o
  28   2  -2     1692.11     1528.78     98.78 o
  30   2  -2      237.37      266.83     56.50 o
  32   2  -2      627.56      647.29    129.14 o
   2   4  -2    18535.44    18460.81    327.65 o
   4   4  -2    23949.59    23312.72    467.80 o
   6   4  -2     6706.05     7276.97    187.18 o
   8   4  -2    21591.77    23051.41    464.21 o
  10   4  -2    15012.07    15691.05    607.80 o
  12   4  -2     1460.88     1486.24     60.73 o
  14   4  -2       91.07      110.72     24.91 o
  16   4  -2      742.33      726.87     52.87 o
  18   4  -2    13914.60    12868.64    255.02 o
  20   4  -2     5742.35     5830.37    238.60 o
  22   4  -2      617.14      732.63     64.02 o
  24   4  -2     1721.37     1541.95     92.33 o
  26   4  -2     2131.12     2244.64    110.68 o
  28   4  -2       65.37       97.29     42.99 o
  30   4  -2      409.83      475.48     66.18 o
  32   4  -2      418.87      435.30     67.63 o
   0   6  -2    38774.15    41005.24   1058.41 o
   2   6  -2    23895.35    23525.15    470.66 o
   4   6  -2    10933.15    10662.50    248.80 o
   6   6  -2    18903.43    18662.75    389.50 o
   8   6  -2    14171.23    13533.81    365.30 o
  10   6  -2     3269.98     3822.99    231.47 o
  12   6  -2     2662.07     2746.82     73.48 o
  14   6  -2     7803.85     7334.84    154.52 o
  16   6  -2     1305.30     1361.60     79.71 o
  18   6  -2     2454.31     2465.29     96.23 o
  20   6  -2     2832.72     2789.19    126.76 o
  22   6  -2     2331.62     2507.38    135.83 o
  24   6  -2      102.99       46.21     34.91 o
  26   6  -2     2747.01     2866.53    120.55 o
  28   6  -2      820.72      957.86    128.97 o
  30   6  -2      554.11      477.35     67.64 o
  32   6  -2       54.65       67.85     49.79 o
   2   8  -2    14622.97    14518.42    334.69 o
   4   8  -2     9646.53     9435.55    371.69 o
   6   8  -2     2472.22     2706.22     81.18 o
   8   8  -2     6174.83     6003.23    150.13 o
  10   8  -2    13489.25    13478.19    324.01 o
  12   8  -2     1858.25     1934.24     75.51 o
  14   8  -2     3734.26     3839.01    100.39 o
  16   8  -2     1521.56     1538.08    101.98 o
  18   8  -2     3165.85     3500.95    176.93 o
  20   8  -2     3388.63     3464.87    115.27 o
  22   8  -2     2015.87     2308.84    160.93 o
  24   8  -2      599.64      682.59     65.40 o
  26   8  -2     2595.00     2668.32    115.75 o
  28   8  -2      354.32      344.34     56.83 o
  30   8  -2      188.24      132.05     50.68 o
  32   8  -2      643.50      646.78     77.69 o
   0  10  -2     4988.55     4823.46    168.30 o
   2  10  -2     3788.90     3994.72    125.05 o
   4  10  -2    22004.20    22395.89    386.17 o
   6  10  -2     2125.17     1991.02     73.18 o
   8  10  -2     5549.95     4994.71    299.91 o
  10  10  -2     1548.19     1676.39     64.46 o
  12  10  -2     1940.92     2065.34     63.78 o
  14  10  -2     3668.15     3430.80    121.20 o
  16  10  -2     3416.13     3372.45    212.39 o
  18  10  -2     3103.03     3119.86    100.53 o
  20  10  -2     1818.29     1874.19     85.26 o
  22  10  -2     3265.42     3284.49    113.59 o
  24  10  -2      846.41      964.35     75.83 o
  26  10  -2     1018.53     1207.14    136.04 o
  28  10  -2     1531.98     1787.27    147.61 o
  30  10  -2      529.51      648.39     74.26 o
  32  10  -2      766.63      612.70     76.33 o
   2  12  -2      456.27      454.33     64.37 o
   4  12  -2    10838.98    10603.16    235.18 o
   6  12  -2     2153.15     2553.29    105.90 o
   8  12  -2     1866.37     2021.90     90.27 o
  10  12  -2      375.66      492.85     41.12 o
  12  12  -2     6791.24     6974.65    143.71 o
  14  12  -2      654.04      759.90     49.58 o
  16  12  -2    13837.07    13019.15    251.24 o
  18  12  -2     2997.52     3127.10    110.37 o
  20  12  -2      833.83      749.42     61.53 o
  22  12  -2     1032.48     1017.34    110.49 o
  24  12  -2     3375.88     3555.62    127.19 o
  26  12  -2      424.16      576.97     64.81 o
  28  12  -2      177.55      147.66     48.02 o
  30  12  -2      494.43      719.63     94.67 o
  32  12  -2      883.25     1037.14    132.59 o
   0  14  -2    16147.10    14998.97   1677.87 o
   2  14  -2     3517.05     3810.46    145.58 o
   4  14  -2    22962.11    23142.97    454.83 o
   6  14  -2     7238.88     7334.72    155.45 o
   8  14  -2     7355.40     6975.31    276.97 o
  10  14  -2     3301.81     3253.85    131.80 o
  12  14  -2     7819.78     8163.76    161.63 o
  14  14  -2     5109.85     5434.43    175.87 o
  16  14  -2     4525.97     4537.98    146.45 o
  18  14  -2      547.59      385.87     46.03 o
  20  14  -2      928.34      920.30     71.39 o
  22  14  -2     3044.10     2988.42    111.19 o
  24  14  -2      221.09      317.63     50.77 o
  26  14  -2     1637.65     1767.16    110.96 o
  28  14  -2      367.96      387.81     59.11 o
  30  14  -2     1303.91     1391.50    101.49 o
  32  14  -2      784.29      801.98     83.36 o
   2  16  -2     2091.60     2334.04     84.80 o
   4  16  -2    14024.73    14391.74    315.04 o
   6  16  -2     2511.97     2670.89     78.34 o
   8  16  -2    10705.09    10679.52    201.48 o
  10  16  -2      669.96      715.83     35.91 o
  12  16  -2     3638.71     3615.64    152.31 o
  14  16  -2     2208.86     2483.01     82.00 o
  16  16  -2    11589.66    11009.05    222.43 o
  18  16  -2     1995.78     2165.92     90.06 o
  20  16  -2     1726.40     1860.38     90.30 o
  22  16  -2      135.24      171.04     41.15 o
  24  16  -2     3734.63     3626.60    129.04 o
  26  16  -2       83.38      121.71     43.20 o
  28  16  -2      219.00      238.20     53.82 o
  30  16  -2      256.14      319.88     59.73 o
  32  16  -2     2121.73     2380.86    147.19 o
   0  18  -2    14902.85    10901.33   1009.10 o
   2  18  -2      468.77      409.04     78.56 o
   4  18  -2      723.35      821.75     62.09 o
   6  18  -2     6245.69     6094.52    173.91 o
   8  18  -2     1595.81     1594.38    141.81 o
  10  18  -2      345.60      292.86     27.48 o
  12  18  -2     1365.98     1395.54     64.10 o
  14  18  -2     4028.59     4358.01    145.29 o
  16  18  -2     1771.91     1887.55     79.68 o
  18  18  -2      476.31      457.43     85.92 o
  20  18  -2      192.48      194.49     39.23 o
  22  18  -2       87.69      166.46     43.37 o
  24  18  -2      428.51      490.18     58.12 o
  26  18  -2      666.52      518.47     63.06 o
  28  18  -2       63.46       85.51     45.02 o
  30  18  -2      562.44      517.40     73.73 o
  32  18  -2      360.79      637.55    101.86 o
   2  20  -2     2753.36      783.39    115.38 o
   4  20  -2    16172.54    16364.69    298.79 o
   6  20  -2     2698.72     2955.81    112.00 o
   8  20  -2     2942.16     2746.47     89.05 o
  10  20  -2    11164.31    10578.34    195.80 o
  12  20  -2     5207.01     4780.28    115.98 o
  14  20  -2      895.39      984.64     72.94 o
  16  20  -2      168.99      215.35     37.25 o
  18  20  -2      651.82      643.44     59.96 o
  20  20  -2      201.53      261.43     43.92 o
  22  20  -2      844.82      799.29     67.68 o
  24  20  -2     2316.20     2600.37    113.12 o
  26  20  -2      160.11       77.74     47.43 o
  28  20  -2      222.86      229.12     58.10 o
  30  20  -2      984.75      879.29    121.11 o
   2  22  -2      649.90      824.63     59.09 o
   4  22  -2      577.49      963.28    110.48 o
   6  22  -2     2950.33     2896.85    102.10 o
   8  22  -2     8361.39     8223.88    250.94 o
  10  22  -2     1800.82     2520.69    208.77 o
  12  22  -2     1288.48     1596.02     66.21 o
  14  22  -2     5944.36     5592.92    135.91 o
  16  22  -2     3783.38     3608.46    107.86 o
  18  22  -2      214.83      195.92     37.30 o
  20  22  -2     1680.57     1774.63     94.72 o
  22  22  -2      482.88      589.44     76.33 o
  24  22  -2      392.33      434.86     58.36 o
  26  22  -2      186.66      170.83     48.07 o
  28  22  -2      720.17      748.49     77.22 o
  30  22  -2       32.03       87.18     56.32 o
   2  24  -2      377.15      448.28     45.86 o
   6  24  -2       37.84      103.18     23.29 o
   8  24  -2     1102.36     1135.41    127.53 o
  10  24  -2    12579.49    11519.20    226.03 o
  12  24  -2    10109.04     9378.90    190.40 o
  14  24  -2      822.43      904.96     58.84 o
  16  24  -2     1839.96     2071.08    129.98 o
  18  24  -2      907.25      897.15     66.20 o
  20  24  -2       97.58      167.06     39.16 o
  22  24  -2     1129.66     1043.63     77.98 o
  24  24  -2      976.24      925.72     77.33 o
  26  24  -2     2275.10     2268.32    133.52 o
  28  24  -2       41.07       79.00     49.81 o
  30  24  -2      697.36      834.81     93.14 o
   0  26  -2    10964.05    10527.02    301.20 o
   2  26  -2     2718.62     2574.95    188.54 o
   4  26  -2    10417.41    10754.87    228.43 o
   6  26  -2     5094.51     5208.86    122.77 o
   8  26  -2     8849.54     9181.78    172.42 o
  10  26  -2     4256.46     4563.49    110.40 o
  12  26  -2     3453.36     3539.46     99.97 o
  14  26  -2     3872.75     3669.88    109.18 o
  16  26  -2     1916.88     1949.10     82.30 o
  18  26  -2      764.82      749.47     61.57 o
  20  26  -2     1681.58     1631.14     91.64 o
  22  26  -2      782.89      718.59     69.22 o
  24  26  -2      189.22      212.93     47.31 o
  26  26  -2      548.24      593.44     67.36 o
  28  26  -2     4286.82     4483.64    197.56 o
  30  26  -2      699.44      655.28     86.25 o
   2  28  -2      386.82      331.31     46.45 o
   4  28  -2       92.66      133.24     30.05 o
   6  28  -2      658.80      728.64     48.98 o
   8  28  -2     1582.92     2217.18    110.25 o
  10  28  -2     2707.76     2834.52     84.61 o
  12  28  -2     3537.50     3589.23    102.12 o
  14  28  -2      803.71      754.92     57.10 o
  16  28  -2     1310.23     1214.69     74.02 o
  18  28  -2      469.42      570.22     57.53 o
  20  28  -2      181.03      314.38     47.04 o
  22  28  -2      479.07      407.49     54.93 o
  24  28  -2      507.05      640.70     66.95 o
  26  28  -2      654.69      532.80     85.66 o
  28  28  -2      660.48      871.88     91.85 o
  30  28  -2      393.96      544.57     81.86 o
   0  30  -2     4754.43     4944.07    281.69 o
   2  30  -2     1437.70     1519.85     59.56 o
   4  30  -2     4462.94     4498.56    110.70 o
   6  30  -2      384.08      574.66     50.30 o
   8  30  -2     8557.07     8289.33    164.98 o
  10  30  -2      496.21      622.84     48.45 o
  12  30  -2     5635.35     5676.67    136.59 o
  14  30  -2      664.65      561.70     50.93 o
  16  30  -2     3016.17     2975.71    102.35 o
  18  30  -2     1124.76     1220.34     79.05 o
  20  30  -2     7438.44     7500.86    207.44 o
  22  30  -2      382.78      372.14     53.15 o
  24  30  -2      297.06      214.08     70.71 o
  26  30  -2       37.56       83.40     50.56 o
  28  30  -2      912.30      946.76    128.38 o
   2  32  -2     3464.70     3562.23     93.90 o
   4  32  -2     2241.60     2401.30     84.24 o
   6  32  -2     7489.35     7125.95    142.66 o
   8  32  -2     2474.27     2525.96     77.35 o
  10  32  -2     2522.19     2279.46     77.89 o
  12  32  -2     1212.92     1333.15     69.04 o
  14  32  -2       55.27       50.85     30.51 o
  16  32  -2     1831.65     1950.08     87.58 o
  18  32  -2     1720.60     1733.61     94.00 o
  20  32  -2      522.96      869.99    113.59 o
  22  32  -2      453.42      599.24     62.41 o
  24  32  -2       51.43      132.35     50.00 o
  26  32  -2      435.00      428.39     72.68 o
  28  32  -2      188.70      343.32     67.83 o
   0  34  -2    16621.13    16553.26    392.72 o
   2  34  -2      397.14      556.23     78.92 o
   4  34  -2     1400.67     1602.25     68.85 o
   6  34  -2     2438.04     3022.37     81.15 o
   8  34  -2     2787.48     2861.44     84.28 o
  10  34  -2      702.02      738.72     52.86 o
  12  34  -2     1696.06     1654.11    130.23 o
  14  34  -2      635.73      554.06     52.86 o
  16  34  -2     3482.11     3433.95    112.86 o
  18  34  -2       58.87      153.44     40.30 o
  20  34  -2     1309.98     1505.48    154.06 o
  22  34  -2      189.01      135.51     43.65 o
  24  34  -2      952.09      957.94    165.22 o
  26  34  -2      167.15      257.65     63.18 o
  28  34  -2      109.28       27.45     52.50 o
   2  36  -2     5277.31     5105.46    114.28 o
   4  36  -2      237.50      247.81     26.54 o
   6  36  -2     5243.62     4992.40    116.37 o
   8  36  -2      718.78      743.28     50.57 o
  10  36  -2     8651.41     8341.59    182.33 o
  12  36  -2      476.29      608.94     51.98 o
  14  36  -2       73.50       61.80     33.35 o
  16  36  -2      133.04      163.98     40.77 o
  18  36  -2     5784.91     5572.18    154.83 o
  20  36  -2      578.30      590.82     62.59 o
  22  36  -2       64.32       51.54     44.24 o
  24  36  -2     1154.09     1313.85    102.92 o
  26  36  -2      618.98      732.88     94.14 o
  28  36  -2      158.55      205.88     64.14 o
   0  38  -2     2642.31     2614.51    109.99 o
   2  38  -2      603.55      679.86     44.18 o
   4  38  -2       35.05       29.42     23.95 o
   6  38  -2      266.24      293.91     26.87 o
   8  38  -2     1022.60     1013.74     59.79 o
  10  38  -2      735.57      811.64     56.92 o
  12  38  -2       96.49      277.80     45.32 o
  14  38  -2      961.28      923.15    126.05 o
  16  38  -2      606.51      821.11     65.78 o
  18  38  -2      858.48     1007.02     75.64 o
  20  38  -2      774.76      806.48     79.93 o
  22  38  -2      277.00      207.79     56.32 o
  24  38  -2      181.90       73.70     49.43 o
  26  38  -2      469.55      348.90     69.47 o
   2  40  -2     1267.19     1382.37     60.17 o
   4  40  -2     5505.37     5337.92    135.90 o
   6  40  -2      415.93      560.78     46.92 o
   8  40  -2      216.50      254.91     43.71 o
  10  40  -2     1514.83     1499.72     76.16 o
  12  40  -2     3133.73     3217.88    104.07 o
  14  40  -2      820.65      780.95     62.59 o
  16  40  -2     4066.87     4063.37    126.67 o
  18  40  -2     2008.20     2176.54    100.72 o
  20  40  -2      462.89      471.69     65.73 o
  22  40  -2      120.43       86.26     49.46 o
  24  40  -2     2435.12     2742.95    141.95 o
  26  40  -2      142.91      196.02     63.33 o
   0  42  -2     1482.11     1373.53     87.00 o
   2  42  -2     2816.85     2620.10    102.87 o
   4  42  -2       63.42      274.84     93.86 o
   6  42  -2     1776.77     1722.51     67.99 o
   8  42  -2      225.89      232.75     42.92 o
  10  42  -2       84.78       93.68     33.64 o
  12  42  -2      779.31      677.89     58.59 o
  14  42  -2     2525.43     2662.14    101.60 o
  16  42  -2      654.71      695.59     63.12 o
  18  42  -2      455.36      608.75     70.58 o
  20  42  -2      889.97     1030.70    121.68 o
  22  42  -2     1224.63     1192.61    125.18 o
  24  42  -2      243.09      436.45     71.51 o
  26  42  -2      233.70      285.11     69.92 o
   2  44  -2      867.37      900.52     63.07 o
   4  44  -2     5720.57     5157.51    138.87 o
   6  44  -2      889.02     1069.46     52.52 o
   8  44  -2      868.47      934.45     61.67 o
  10  44  -2      460.77      427.43     34.83 o
  12  44  -2     1102.07     1227.07     85.71 o
  14  44  -2      217.51      321.24     47.36 o
  16  44  -2     1952.56     2035.40     94.92 o
  18  44  -2       72.41      151.20     47.91 o
  20  44  -2     1631.84     1620.43    124.69 o
  22  44  -2      394.32      418.59     69.74 o
  24  44  -2      722.58      897.35     92.57 o
   0  46  -2     1079.71     1229.61     97.51 o
   2  46  -2     5719.84     5382.78    177.98 o
   4  46  -2      955.84     1370.07    106.85 o
   6  46  -2     2635.07     2430.75     86.33 o
   8  46  -2      103.63      102.59     27.83 o
  10  46  -2      419.54      396.34     48.42 o
  12  46  -2      342.18      457.06     52.10 o
  14  46  -2     1082.42     1149.02     78.37 o
  16  46  -2       25.93       85.07     56.54 o
  18  46  -2      200.70      198.79     55.01 o
  20  46  -2      349.73      335.11     63.11 o
  22  46  -2     1495.10     1647.85    118.72 o
  24  46  -2       51.44       92.63     57.63 o
   2  48  -2      573.24      654.25     57.59 o
   4  48  -2      232.50      269.89     43.52 o
   6  48  -2      943.23     1087.15     58.00 o
   8  48  -2      106.94       87.19     28.58 o
  10  48  -2      172.38      160.33     40.41 o
  12  48  -2      594.31      493.45     58.23 o
  14  48  -2      373.28      443.92     59.67 o
  16  48  -2      773.78      914.45     81.38 o
  18  48  -2      503.87      439.15     65.90 o
  20  48  -2       92.38       43.80     49.50 o
  22  48  -2      169.02      181.27     60.44 o
   0  50  -2     1631.17     1218.29    125.37 o
   2  50  -2     5923.29     5778.77    156.41 o
   4  50  -2      219.95      235.19     43.49 o
   6  50  -2     1233.44     1300.00     65.41 o
   8  50  -2      232.63      243.65     39.60 o
  10  50  -2      100.15      144.71     31.63 o
  12  50  -2      614.50      538.64     43.28 o
  14  50  -2     1841.45     1812.65    194.16 o
  16  50  -2      110.48       58.96     44.54 o
  18  50  -2      713.56      828.30     83.79 o
  20  50  -2      353.16      287.74     62.45 o
  22  50  -2      655.60      870.10     91.67 o
   2  52  -2      758.82      931.04     78.51 o
   4  52  -2     1129.19     1329.12     82.35 o
   6  52  -2      134.98      168.93     33.96 o
   8  52  -2      216.42      212.60     44.58 o
  10  52  -2      516.47      490.59     51.31 o
  12  52  -2      839.65      779.46     58.87 o
  14  52  -2      334.48      317.29     63.87 o
  16  52  -2      114.48       95.33     47.58 o
  18  52  -2      471.31      496.33     78.73 o
  20  52  -2      434.81      483.33     71.53 o
   0  54  -2     1074.19      784.80    108.37 o
   2  54  -2       23.65       -8.39     67.67 o
   4  54  -2       33.64      -20.41     37.57 o
   6  54  -2     1499.99     1661.25     70.06 o
   8  54  -2      395.09      401.11     42.85 o
  10  54  -2       33.14       89.15     36.18 o
  12  54  -2      258.48      158.77     56.06 o
  14  54  -2     1151.82     1067.50    116.99 o
  16  54  -2       11.23       68.94     47.37 o
  18  54  -2      104.88      142.52     56.16 o
  20  54  -2      356.44      357.77    164.01 o
   2  56  -2      662.48      561.02     67.06 o
   4  56  -2      155.19      100.75     46.62 o
   6  56  -2       90.59      144.99     38.16 o
   8  56  -2      616.92      718.29     65.95 o
  10  56  -2     1328.36     1263.17     72.58 o
  12  56  -2      463.66      465.60     71.07 o
  14  56  -2       70.21      126.67     59.59 o
  16  56  -2      169.99      179.45     61.35 o
  18  56  -2      687.88      489.00     79.88 o
   0  58  -2      101.49       18.74     59.44 o
   2  58  -2       86.36       83.09     45.09 o
   4  58  -2      371.09      407.17     62.63 o
   6  58  -2      106.24      136.51     38.36 o
   8  58  -2     1841.39     1878.48    122.88 o
  10  58  -2       10.72       -2.75     33.15 o
  12  58  -2      225.52      219.31     60.38 o
  14  58  -2       28.60       20.61     51.58 o
  16  58  -2      111.04       22.04     53.11 o
   2  60  -2      517.57      444.25     66.30 o
   4  60  -2      553.11      521.25     68.48 o
   6  60  -2      359.92      344.29     59.53 o
   8  60  -2      122.24      268.60     52.10 o
  10  60  -2     2031.37     2213.41    105.48 o
  12  60  -2      129.52      172.83     60.17 o
  14  60  -2      214.12      102.85     56.82 o
   0  62  -2     2415.32     2584.37    171.27 o
   2  62  -2      144.08      124.44     52.05 o
   4  62  -2      279.15      393.46     62.94 o
   6  62  -2      152.57       57.48     47.04 o
   8  62  -2     1285.27     1175.79     73.18 o
  10  62  -2       83.39      170.48     57.01 o
  12  62  -2      264.48      159.29     59.47 o
   2  64  -2      893.80     1049.15     91.90 o
   4  64  -2      346.66      395.71     65.74 o
   6  64  -2      104.41      133.98     52.43 o
   8  64  -2       85.20      124.56     51.42 o
  10  64  -2      755.74      779.47     97.88 o
   0  66  -2      867.36      829.72    119.08 o
   2  66  -2      225.78      160.40     56.26 o
   4  66  -2       81.73       69.27     81.06 o
   6  66  -2      272.84      211.66     63.40 o
   1   1  -1    26572.66    25921.56    413.67 o
   3   1  -1    26157.66    28102.31    448.61 o
   5   1  -1    97828.16    94958.65   1379.62 o
   9   1  -1     2488.74     2435.04     71.02 o
  11   1  -1      383.98      616.80     55.46 o
  13   1  -1     6681.26     6243.57    137.76 o
  15   1  -1     1639.14     1578.18     64.38 o
  17   1  -1      358.76      336.11     39.97 o
  19   1  -1      340.08      454.09     59.94 o
  21   1  -1     5113.03     4841.22    136.22 o
  23   1  -1     6695.46     6773.71    172.20 o
  25   1  -1     1044.35     1184.47     83.17 o
  27   1  -1     3378.13     3676.13    176.51 o
  29   1  -1      565.57      525.45     66.00 o
  31   1  -1      515.46      580.43     73.48 o
  33   1  -1     1438.49     1499.05    109.93 o
  35   1  -1     1203.88     1267.28    120.10 o
   1   3  -1    25974.40    24749.12    396.47 o
   3   3  -1   113803.63   116221.11   2065.63 o
   5   3  -1      408.78      343.11     36.46 o
   9   3  -1     1742.84     2107.78     77.31 o
  11   3  -1     4287.27     4554.10    105.80 o
  13   3  -1     4059.60     3884.02     99.90 o
  15   3  -1     9758.25     9567.28    191.15 o
  17   3  -1     3514.29     3526.26    173.42 o
  19   3  -1     2986.18     2932.24     98.10 o
  21   3  -1     2368.44     2404.94     92.20 o
  23   3  -1     7203.75     7475.56    184.35 o
  25   3  -1      585.24      615.10     63.47 o
  27   3  -1        1.09       41.80     39.97 o
  29   3  -1     1132.36     1225.72     92.20 o
  31   3  -1      920.72      961.55     91.92 o
  33   3  -1      187.64      274.83     82.94 o
  35   3  -1      188.86      136.54     64.71 o
   1   5  -1   115966.11   115941.23   1753.52 o
   3   5  -1   197129.13   194870.33   3391.79 o
   5   5  -1     9951.35    10142.59    445.29 o
   7   5  -1     2002.85      847.90     89.76 o
   9   5  -1     5943.20     5966.87    133.89 o
  11   5  -1    26806.47    26295.88    422.27 o
  13   5  -1    15322.24    15040.05    261.96 o
  15   5  -1     2877.79     2680.92    100.88 o
  17   5  -1    18843.93    18067.41    320.35 o
  19   5  -1     9678.56     9127.10    197.31 o
  21   5  -1     5299.25     5123.16    167.98 o
  23   5  -1     6636.02     6354.86    165.68 o
  25   5  -1     3692.50     3884.48    129.39 o
  27   5  -1     1093.11     1109.88     84.43 o
  29   5  -1     1353.92     1465.18    100.54 o
  31   5  -1     1147.41     1175.47     96.12 o
  33   5  -1      742.07      702.16     92.53 o
  35   5  -1      253.30      156.89     65.74 o
   1   7  -1    45992.94    46744.96    833.46 o
   3   7  -1    56012.23    55144.47    854.62 o
   5   7  -1     4101.00     4116.05    166.37 o
   7   7  -1     2170.88     1865.14     89.44 o
   9   7  -1     1877.81     1556.52     52.71 o
  11   7  -1     1942.82     1977.90     74.03 o
  13   7  -1      334.38      432.48     38.57 o
  15   7  -1     3954.37     3594.96    126.85 o
  17   7  -1     1906.05     1838.81     78.44 o
  19   7  -1    12613.90    12459.23    248.24 o
  21   7  -1      568.35      596.06     55.14 o
  23   7  -1        1.15      -17.24     30.66 o
  25   7  -1     3075.17     2995.20    119.69 o
  27   7  -1     1866.67     1957.14    109.99 o
  29   7  -1      540.12      494.85     65.78 o
  31   7  -1      769.02      786.09     81.25 o
  33   7  -1     1253.82     1359.84    120.43 o
  35   7  -1      449.17      448.25    165.16 o
   3   9  -1    10048.21    10824.40    180.53 o
   7   9  -1    32548.49    33593.44    788.17 o
   9   9  -1    25088.57    25088.66    395.80 o
  11   9  -1     7302.43     7344.53    168.99 o
  13   9  -1    11265.77    10865.94    206.84 o
  15   9  -1    10034.51     9505.16    233.76 o
  17   9  -1     1852.43     1911.29     75.24 o
  19   9  -1     8529.96     8498.27    187.23 o
  21   9  -1      679.07      645.80     57.94 o
  23   9  -1     3545.07     3547.26    119.03 o
  25   9  -1      925.53     1245.62    119.24 o
  27   9  -1      267.07      355.06     56.42 o
  29   9  -1      123.36      123.40     56.72 o
  31   9  -1      774.99      719.36     81.08 o
  33   9  -1      409.19      283.48    141.47 o
   1  11  -1    70793.41    68361.99   1016.87 o
   3  11  -1    17104.26    10732.13    320.81 o
   5  11  -1     6188.03     5261.67    122.71 o
   7  11  -1     7864.96     8271.52    179.75 o
   9  11  -1     6558.11     6491.20    174.01 o
  11  11  -1    20802.97    20130.65    334.98 o
  13  11  -1      827.24      833.58     58.14 o
  15  11  -1     4024.98     4220.25    125.26 o
  17  11  -1     9260.30     9918.19    202.60 o
  19  11  -1    12824.64    12276.01    244.76 o
  21  11  -1     5218.60     5135.72    145.01 o
  23  11  -1      193.62      231.51     44.58 o
  25  11  -1      260.98      280.87     48.23 o
  27  11  -1     2736.26     2889.17    124.48 o
  29  11  -1     3996.34     4120.34    165.19 o
  31  11  -1      826.43      822.20     94.50 o
  33  11  -1      279.01      239.89     69.02 o
   1  13  -1      620.31      785.58     55.50 o
   5  13  -1    14871.70    14995.53    314.32 o
   7  13  -1     3321.40     3126.47     90.18 o
   9  13  -1     5979.13     6008.35    126.55 o
  11  13  -1    17701.97    18236.49    393.14 o
  13  13  -1     5073.67     5211.74    139.53 o
  15  13  -1     5366.09     5570.19    159.98 o
  17  13  -1     1669.41     1767.78     80.70 o
  19  13  -1      190.76      187.63     36.64 o
  21  13  -1     2255.42     2065.53    115.76 o
  23  13  -1     2669.56     2526.88    106.31 o
  25  13  -1     1052.30      941.73     75.61 o
  27  13  -1      462.65      332.06     55.34 o
  29  13  -1      349.68      441.24     64.55 o
  31  13  -1      402.88      328.48     69.91 o
  33  13  -1      342.85      323.50     73.43 o
   1  15  -1    10262.58    10844.72    156.19 o
   3  15  -1    11321.51    10941.41    180.74 o
   5  15  -1     1198.09     1564.60     64.00 o
   7  15  -1     5852.63     5134.78    268.58 o
   9  15  -1    56419.74    57393.19    861.88 o
  11  15  -1    11894.64    11688.22    214.51 o
  13  15  -1     2473.76     2563.91     89.49 o
  15  15  -1     2943.06     2996.74    103.00 o
  17  15  -1     9408.97     9347.69    196.36 o
  19  15  -1     8182.03     7740.23    179.00 o
  21  15  -1     5048.31     5077.53    147.64 o
  23  15  -1     3679.05     3423.78    133.01 o
  25  15  -1     1547.62     1635.86    106.95 o
  27  15  -1     1057.76     1276.01     91.87 o
  29  15  -1     1911.28     2223.21    195.60 o
  31  15  -1      271.96      252.88     66.48 o
  33  15  -1      755.16      855.90    134.03 o
   1  17  -1     2174.03     1972.23     37.94 o
   3  17  -1    18277.21    19038.13    268.80 o
   5  17  -1     8865.11     8925.19    190.16 o
   7  17  -1     2125.59     2351.31     66.28 o
   9  17  -1    13063.96    13617.18    240.92 o
  11  17  -1     5891.55     5597.10    126.23 o
  13  17  -1     5601.59     5745.86    132.96 o
  15  17  -1     5369.71     5126.76    143.11 o
  17  17  -1     2365.99     2130.83     80.84 o
  19  17  -1      879.62     1033.09     71.90 o
  21  17  -1      886.34     1029.38     72.09 o
  23  17  -1     1255.40     1260.02     84.48 o
  25  17  -1     1388.62     1366.94     97.65 o
  27  17  -1     1482.74     1517.12    111.97 o
  29  17  -1     2533.61     2765.88    340.10 o
  31  17  -1      310.76      312.71     71.22 o
  33  17  -1       18.91       -0.96     55.13 o
   1  19  -1    23550.68    22498.11    266.03 o
   3  19  -1    19948.01    20060.54    342.98 o
   5  19  -1     5826.63     6220.15    145.76 o
   7  19  -1     2355.96     2559.55     70.91 o
   9  19  -1    14810.61    14906.05    262.49 o
  11  19  -1     3543.99     3499.05     93.71 o
  13  19  -1     1940.02     1909.76     70.05 o
  15  19  -1     1015.01     1012.23     62.38 o
  17  19  -1      591.74      563.16    108.15 o
  19  19  -1     1610.49     1710.05     94.43 o
  21  19  -1      853.47      906.90     68.92 o
  23  19  -1     1555.91     1444.33    135.90 o
  25  19  -1     1027.38     1006.87     80.77 o
  27  19  -1     1946.74     2307.08    137.92 o
  29  19  -1     1677.91     2109.92    137.43 o
  31  19  -1      962.18     1091.09    196.46 o
  33  19  -1     1207.12     1520.70    166.14 o
   1  21  -1     3547.78     3511.75    106.38 o
   3  21  -1    37180.12    39103.39    579.00 o
   5  21  -1     2838.00     2856.17     87.34 o
   7  21  -1    15220.42    15198.45    263.12 o
   9  21  -1    10504.23    10015.56    191.08 o
  11  21  -1    14152.37    13597.56    247.67 o
  13  21  -1     4510.18     4683.07    117.72 o
  15  21  -1     7659.40     7032.03    160.35 o
  17  21  -1     4367.24     4117.81    118.52 o
  19  21  -1     4593.87     4418.63    127.09 o
  21  21  -1     2101.23     2238.66    107.90 o
  23  21  -1      720.48      628.39     63.80 o
  25  21  -1      753.24      653.71     77.15 o
  27  21  -1     3479.43     3496.68    227.27 o
  29  21  -1     1647.56     1629.31    194.77 o
  31  21  -1      950.51     1065.35    106.80 o
  33  21  -1      624.89      783.15     99.22 o
   1  23  -1     7452.05     8099.64    110.94 o
   3  23  -1      671.76      850.55    112.96 o
   5  23  -1      784.77      822.42     45.08 o
   7  23  -1     9137.64     9972.78    185.81 o
   9  23  -1     1722.60     1740.02     62.67 o
  11  23  -1     4620.81     4234.81    109.10 o
  13  23  -1     2420.38     2216.64    133.33 o
  15  23  -1     2214.53     2184.41     80.95 o
  17  23  -1     5540.00     4992.45    133.32 o
  19  23  -1      678.83      648.05     57.51 o
  21  23  -1     2087.97     2323.97    105.84 o
  23  23  -1       23.02       55.49     37.36 o
  25  23  -1     1911.98     1730.47    118.88 o
  27  23  -1      381.58      503.28     74.02 o
  29  23  -1      113.91      157.91     60.79 o
  31  23  -1      167.88      191.10     65.10 o
  33  23  -1      392.93      324.57    121.30 o
   1  25  -1     6831.04     6949.05    108.72 o
   3  25  -1     1702.70     2041.77     47.22 o
   5  25  -1    19910.55    19585.00    324.67 o
   7  25  -1    20427.06    19310.82    389.05 o
   9  25  -1     6796.59     6221.02    137.72 o
  11  25  -1     3462.31     3500.83    221.69 o
  13  25  -1     5251.66     5452.90    147.18 o
  15  25  -1     5235.33     5157.41    133.65 o
  17  25  -1     1853.57     2008.23     84.28 o
  19  25  -1      576.92      562.00     61.65 o
  21  25  -1      565.60      666.36     85.63 o
  23  25  -1     2341.28     2362.66    118.18 o
  25  25  -1      980.96     1035.09     99.23 o
  27  25  -1      561.21      529.20     75.39 o
  29  25  -1      309.51      154.95     59.59 o
  31  25  -1      673.16      689.84     91.01 o
   1  27  -1     5976.98     5818.86     96.34 o
   3  27  -1     5874.60     5633.76    100.32 o
   5  27  -1    19841.88    20132.13    295.55 o
   7  27  -1     4329.12     4695.08    111.53 o
   9  27  -1      451.57      500.84     66.15 o
  11  27  -1      229.17      188.97     30.65 o
  13  27  -1     2868.67     3385.08    107.43 o
  15  27  -1     1736.28     2049.28    128.13 o
  17  27  -1       31.44        4.33     27.17 o
  19  27  -1     1595.48     1722.14    135.57 o
  21  27  -1      104.76      159.70     41.16 o
  23  27  -1     1464.97     1425.61    105.53 o
  25  27  -1     1375.06     1351.86    106.60 o
  27  27  -1      331.54      276.23     63.45 o
  29  27  -1       33.29       57.00     65.01 o
  31  27  -1      322.38      347.69     73.97 o
   1  29  -1     3601.81     3740.00     66.37 o
   3  29  -1     1755.40     1643.62     47.33 o
   5  29  -1     2839.46     2846.26     94.30 o
   7  29  -1     2642.87     2706.50     94.06 o
   9  29  -1      378.93      446.86     54.98 o
  11  29  -1     2419.86     2487.27     83.51 o
  13  29  -1    21483.66    20997.50    373.71 o
  15  29  -1     1777.36     2168.20     85.56 o
  17  29  -1     2136.87     2127.27     93.44 o
  19  29  -1     1201.28     1234.21     78.96 o
  21  29  -1     1781.83     1754.81    112.28 o
  23  29  -1     1293.48     1130.72     97.13 o
  25  29  -1     3302.45     3181.05    151.43 o
  27  29  -1       69.13       23.44     49.85 o
  29  29  -1      254.94       50.50     54.53 o
  31  29  -1      461.09      533.34    105.94 o
   1  31  -1     2751.82     2500.26     64.09 o
   3  31  -1      451.71      460.80     33.22 o
   5  31  -1     8827.96     8667.81    203.14 o
   7  31  -1    16307.89    15973.07    285.05 o
   9  31  -1     6220.78     6105.00    140.62 o
  11  31  -1     3654.22     3529.73    109.85 o
  13  31  -1    14848.12    14580.62    274.63 o
  15  31  -1    16138.55    16420.97    352.39 o
  17  31  -1      325.75      256.88     41.22 o
  19  31  -1      746.77      778.28    146.39 o
  21  31  -1      595.55      542.86     68.97 o
  23  31  -1     3660.18     3411.75    229.64 o
  25  31  -1      473.25      599.45     77.57 o
  27  31  -1      457.82      435.24     74.13 o
  29  31  -1       75.80       90.21     59.58 o
  31  31  -1      548.95      612.01     92.65 o
   1  33  -1     1403.07     1447.84     48.88 o
   3  33  -1     2019.29     2060.91     62.73 o
   5  33  -1    13620.83    13118.74    238.13 o
   7  33  -1      750.53      806.39     53.09 o
   9  33  -1     1831.28     1973.16     74.29 o
  11  33  -1     2679.73     2856.57     92.42 o
  13  33  -1     6081.80     5757.40    144.03 o
  15  33  -1     4026.45     3830.92    117.12 o
  17  33  -1      293.09      395.05     48.10 o
  19  33  -1      994.01     1067.63     88.35 o
  21  33  -1       41.74       57.30     43.05 o
  23  33  -1      285.78      486.10     69.22 o
  25  33  -1      261.05      388.27     73.93 o
  27  33  -1      234.46      260.96     89.94 o
  29  33  -1      179.35      205.47     66.39 o
  31  33  -1      146.42      138.70     66.66 o
   1  35  -1     4101.10     4093.88    112.53 o
   3  35  -1     3667.20     3379.87     92.77 o
   5  35  -1     3743.89     3693.96    100.07 o
   7  35  -1     4928.14     4843.97    120.85 o
   9  35  -1     6179.64     6362.79    148.56 o
  11  35  -1     3058.46     3406.44    103.96 o
  13  35  -1      868.16      776.79     70.38 o
  15  35  -1     1163.62     1208.27     78.12 o
  17  35  -1     6230.55     6032.79    201.14 o
  19  35  -1      799.10      931.77     83.46 o
  21  35  -1     3092.31     3023.72    131.36 o
  23  35  -1     1776.45     1954.49    128.98 o
  25  35  -1      798.69      952.47     97.17 o
  27  35  -1     1379.46     1517.08    134.58 o
  29  35  -1      421.94      475.77     82.10 o
   1  37  -1     2155.90     2129.69     63.19 o
   3  37  -1     3635.86     3622.44     98.90 o
   5  37  -1     3108.81     2966.74    111.83 o
   7  37  -1     2171.70     2519.62     85.05 o
   9  37  -1      618.79      723.31     55.84 o
  11  37  -1     1583.51     1590.33     82.07 o
  13  37  -1     4757.86     4604.06    128.23 o
  15  37  -1       48.83      145.68     42.63 o
  17  37  -1     5332.14     5118.10    168.18 o
  19  37  -1     1733.85     1599.20    108.66 o
  21  37  -1      707.48      799.16     82.11 o
  23  37  -1     1953.76     2079.65    133.46 o
  25  37  -1     1315.63     1493.82    131.61 o
  27  37  -1       67.64       96.65     58.94 o
  29  37  -1      215.19      244.18     76.64 o
   1  39  -1      648.22      687.57     46.89 o
   3  39  -1     8607.06     8846.71    161.20 o
   5  39  -1     6205.86     5912.83    163.38 o
   7  39  -1     4538.02     4352.46    118.40 o
   9  39  -1      258.87      319.60     40.62 o
  11  39  -1     1906.15     1853.98     83.32 o
  13  39  -1     1007.54     1322.59     78.24 o
  15  39  -1      511.87      484.48     62.29 o
  17  39  -1     4371.58     3753.09    141.87 o
  19  39  -1      364.29      250.76     54.86 o
  21  39  -1      664.43      572.95     80.84 o
  23  39  -1      281.46      321.69     65.67 o
  25  39  -1     1111.05     1161.86    107.50 o
  27  39  -1      207.06      223.04     70.62 o
  29  39  -1      243.09      228.87     71.15 o
   1  41  -1     2343.50     2220.78     66.07 o
   3  41  -1     8043.89     7337.42    142.50 o
   5  41  -1     5513.44     5125.57    114.27 o
   7  41  -1     2433.47     2465.16    155.07 o
   9  41  -1     1147.67     1277.77     73.71 o
  11  41  -1     4783.60     4826.74    131.98 o
  13  41  -1      374.10      483.70     59.38 o
  15  41  -1     1196.87     1269.04     94.16 o
  17  41  -1     3761.09     3877.15    147.53 o
  19  41  -1     2363.54     2163.44    190.96 o
  21  41  -1     2486.35     2270.37    183.27 o
  23  41  -1      375.16      416.42     72.80 o
  25  41  -1      567.16      556.61     83.69 o
  27  41  -1      547.02      643.29     90.88 o
   1  43  -1     1504.77     1733.27     73.35 o
   3  43  -1     1261.48     1355.81     70.37 o
   5  43  -1     1770.56     1903.60     69.37 o
   7  43  -1      988.26      967.15     78.44 o
   9  43  -1     1801.21     1700.96     86.73 o
  11  43  -1     1129.13     1327.68     79.28 o
  13  43  -1     2085.37     1790.76    110.42 o
  15  43  -1      208.24      277.43     55.40 o
  17  43  -1     2252.52     2091.72    125.18 o
  19  43  -1     1554.07     1497.71    110.55 o
  21  43  -1       54.75       78.16     58.10 o
  23  43  -1        8.14       40.37     52.52 o
  25  43  -1     1842.69     1941.66    138.76 o
  27  43  -1      196.29      202.84     69.15 o
   1  45  -1    14151.02    13572.50    249.99 o
   3  45  -1      124.09      180.41     34.95 o
   5  45  -1     2476.76     2495.81     77.25 o
   7  45  -1      802.93      903.27     64.60 o
   9  45  -1     1532.16     1585.63     86.05 o
  11  45  -1      278.62      316.87     55.85 o
  13  45  -1      829.26     1028.76     85.74 o
  15  45  -1      396.34      246.83     54.29 o
  17  45  -1       72.45      184.94     52.21 o
  19  45  -1     1978.78     2290.36    187.78 o
  21  45  -1     1044.83     1067.67    121.02 o
  23  45  -1       14.05       -6.82     51.81 o
  25  45  -1       63.24       98.04     61.84 o
  27  45  -1      656.14      817.80    103.82 o
   1  47  -1     1127.30     1445.46     74.87 o
   3  47  -1     1426.56     1234.99     82.94 o
   5  47  -1     1220.73     1337.25     74.15 o
   7  47  -1     1747.76     1802.39     86.70 o
   9  47  -1     2180.67     2400.01    107.17 o
  11  47  -1     1374.56     1450.58    100.98 o
  13  47  -1      840.92      928.01     85.13 o
  15  47  -1      238.45      180.35     52.20 o
  17  47  -1     1595.67     1659.96    117.18 o
  19  47  -1      401.52      552.84     77.23 o
  21  47  -1      131.06       75.76     54.92 o
  23  47  -1       85.28      162.39     62.00 o
  25  47  -1      427.23      349.80     88.45 o
   1  49  -1     1175.04     1258.63    108.20 o
   3  49  -1       60.76       25.48     35.26 o
   5  49  -1     1240.56     1110.33     83.01 o
   7  49  -1     1007.02      997.62     70.09 o
   9  49  -1     3527.13     3606.64    216.27 o
  11  49  -1     1956.01     2186.12    123.61 o
  13  49  -1       20.40       77.28     44.75 o
  15  49  -1     1237.93     1218.33    140.46 o
  17  49  -1     1923.98     2049.33    217.14 o
  19  49  -1      956.67     1142.11    120.08 o
  21  49  -1      600.86      702.12    118.88 o
  23  49  -1      147.46      136.05     63.68 o
  25  49  -1       22.54      -50.41     56.18 o
   1  51  -1     1144.40     1152.95     79.93 o
   3  51  -1      358.94      399.14     61.17 o
   5  51  -1      944.61      876.60     94.28 o
   7  51  -1      928.15      878.53     78.96 o
   9  51  -1     4135.79     3879.12    184.14 o
  11  51  -1     1071.88     1149.07     94.23 o
  13  51  -1       65.85       88.56     48.57 o
  15  51  -1      342.78      332.79     64.58 o
  17  51  -1      118.54      213.51     61.88 o
  19  51  -1     1516.14     1581.81    121.87 o
  21  51  -1      320.84      352.52     73.45 o
  23  51  -1      735.73      601.69     89.44 o
   1  53  -1      792.34      805.55     65.32 o
   3  53  -1     1661.42     1724.32     88.68 o
   5  53  -1     2087.02     2098.22    143.14 o
   7  53  -1      763.83      824.10     96.91 o
   9  53  -1      838.73      866.37     82.88 o
  11  53  -1       47.54        0.11     41.92 o
  13  53  -1       38.12      -11.05     42.90 o
  15  53  -1      367.61      404.36     85.21 o
  17  53  -1       97.36       59.22     85.92 o
  19  53  -1      128.96      177.51     88.40 o
  21  53  -1      698.44      785.28     96.83 o
  23  53  -1      654.20      761.62     99.77 o
   1  55  -1     1229.23     1202.95     76.62 o
   3  55  -1     1361.34     1311.64     81.26 o
   5  55  -1      133.42      116.10     56.31 o
   7  55  -1      217.11      218.09     66.46 o
   9  55  -1     1023.02      925.73    104.01 o
  11  55  -1      749.93      666.15     90.79 o
  13  55  -1      638.55      720.97     81.19 o
  15  55  -1     1229.75     1327.55    165.11 o
  17  55  -1      813.91      807.35     92.80 o
  19  55  -1      489.63      461.22     79.13 o
  21  55  -1      597.53      479.37     83.17 o
   1  57  -1       99.02      141.16     47.66 o
   3  57  -1     1106.73     1211.94     78.08 o
   5  57  -1      605.17      672.95     91.25 o
   7  57  -1      362.08      341.83     74.40 o
   9  57  -1      129.42      214.72     67.90 o
  11  57  -1      249.58      204.80     57.77 o
  13  57  -1     1774.33     1891.68    127.96 o
  15  57  -1      493.92      568.55     79.24 o
  17  57  -1      268.88      322.28     70.62 o
  19  57  -1       65.08       10.79     59.19 o
  21  57  -1      382.50      327.12    138.81 o
   1  59  -1      586.92      668.13     62.08 o
   3  59  -1      968.10     1168.11     77.68 o
   5  59  -1      341.19      370.51     61.53 o
   7  59  -1     1752.29     2199.22    177.09 o
   9  59  -1      158.47      295.67     76.69 o
  11  59  -1      955.76     1331.07    130.62 o
  13  59  -1      605.11      742.15     88.91 o
  15  59  -1      214.62      173.17     62.52 o
  17  59  -1      322.52      367.53     76.30 o
  19  59  -1      157.62       88.93     62.89 o
   1  61  -1     1004.05      914.05     72.12 o
   3  61  -1      912.96      921.66     72.90 o
   5  61  -1      653.05      677.46     76.57 o
   7  61  -1      284.34      273.52     77.50 o
   9  61  -1      116.63       56.81     62.42 o
  11  61  -1      270.72      366.42     85.91 o
  13  61  -1      356.76      269.67    165.91 o
  15  61  -1      276.87      249.30     67.29 o
  17  61  -1      548.33      635.39     88.33 o
   1  63  -1       13.78      125.67     43.39 o
   3  63  -1      283.54      271.21     49.74 o
   5  63  -1     1803.04     1892.79    174.29 o
   7  63  -1      299.70      325.33     72.27 o
   9  63  -1      214.74      164.31     74.78 o
  11  63  -1      508.28      532.63     95.05 o
  13  63  -1      343.11      281.24     86.59 o
  15  63  -1      202.83      310.85     94.27 o
   1  65  -1       32.90       68.51     42.81 o
   3  65  -1      296.13      185.41     56.66 o
   5  65  -1      351.32      281.28     62.99 o
   7  65  -1     2276.64     2102.43    127.00 o
   9  65  -1      365.82      419.14     70.62 o
  11  65  -1      606.00      720.07    107.14 o
  13  65  -1      364.01      324.37     88.72 o
   1  67  -1      389.99      387.13     59.22 o
   3  67  -1      285.22      418.09     67.78 o
   5  67  -1       49.49       50.50     51.21 o
   7  67  -1      228.03      405.38     67.65 o
   9  67  -1      900.75      895.90     91.34 o
  11  67  -1      225.88      268.87    140.67 o
   1  69  -1       93.72       92.97     49.14 o
   3  69  -1      411.92      509.76     73.71 o
   5  69  -1      350.14      413.13     70.48 o
   7  69  -1        9.15      -21.47     53.24 o
   1  71  -1      644.53      485.65    206.65 o
   4   0   0    36322.33    34572.21   1056.01 o
   8   0   0    85847.20    86488.82   2623.59 o
  12   0   0       59.16       34.26     56.19 o
  16   0   0     2217.17     2446.63    147.63 o
  20   0   0    23923.33    22177.68    542.89 o
  24   0   0     4557.91     4015.94    175.49 o
  28   0   0    17060.42    17376.18    489.73 o
   4   2   0    40040.48    36930.95   1124.97 o
   6   2   0     3952.31     3900.68    107.39 o
   8   2   0    16163.56    15374.20    357.74 o
  10   2   0     3282.50     2620.02     93.04 o
  12   2   0    13152.71    13707.52    233.03 o
  14   2   0     4906.25     5234.89    114.95 o
  16   2   0      168.22      139.38     31.46 o
  18   2   0    12638.82    12242.93    231.12 o
  20   2   0    12620.38    12911.19    248.22 o
  22   2   0     1577.95     1689.70     85.59 o
  24   2   0        1.25      -26.31     26.31 o
  26   2   0     1662.87     1887.84    101.57 o
  28   2   0      745.73      701.29     70.57 o
  30   2   0      111.42       47.68     85.22 o
   4   4   0      251.44      384.44     88.83 o
   6   4   0      165.61      578.65     54.52 o
   8   4   0    50947.42    50758.25   1103.37 o
  10   4   0    11914.74    12347.78    302.77 o
  12   4   0    20781.61    20243.56    326.59 o
  14   4   0     8620.54     8700.39    166.43 o
  16   4   0     8086.96     7999.93    162.12 o
  18   4   0     4693.11     4803.92    119.47 o
  20   4   0    18131.76    17253.36    312.03 o
  22   4   0     6310.05     5910.17    148.93 o
  24   4   0      939.32      995.19     71.60 o
  26   4   0      515.10      593.24     60.21 o
  28   4   0      657.17      737.20     70.58 o
  30   4   0      434.33      566.06    136.99 o
  32   4   0      336.30      316.28    122.46 o
   2   6   0    17040.79    14729.87    460.25 o
   4   6   0    57557.65    59444.02   1796.56 o
   6   6   0     6714.98     8022.67    196.42 o
   8   6   0      493.95      652.38     42.91 o
  10   6   0    28764.70    28766.74    650.32 o
  12   6   0     1629.69     2347.45     65.20 o
  14   6   0       40.79       55.23     19.27 o
  16   6   0     1216.36     1212.02     56.03 o
  18   6   0     6558.53     6275.75    143.04 o
  20   6   0      133.12      145.52     32.63 o
  22   6   0      125.75      235.86     39.87 o
  24   6   0     8035.09     7922.84    238.11 o
  26   6   0       60.30       56.28     35.86 o
  28   6   0      142.16      179.27     53.68 o
  30   6   0     7223.00     7757.86    427.55 o
  32   6   0     1044.29     1140.81    195.05 o
   0   8   0   115023.88   114374.41   3429.30 o
   2   8   0    33252.80    32937.28   1005.19 o
   4   8   0    50526.16    50650.95   1537.88 o
   6   8   0    15850.16    15472.13    355.66 o
   8   8   0    11838.37    11831.68    286.35 o
  10   8   0    13919.55    14627.69    353.20 o
  12   8   0     3987.20     3582.58     85.43 o
  14   8   0     3658.17     3866.11     94.43 o
  16   8   0      347.47      299.20     44.88 o
  18   8   0     3898.18     3787.02    104.12 o
  20   8   0     1460.19     1495.84     74.22 o
  22   8   0     2479.65     2417.42    131.63 o
  24   8   0        3.81      -28.84     28.84 o
  26   8   0     1034.11     1133.23     80.61 o
  28   8   0      760.61      720.81     80.12 o
  30   8   0     1265.00     1430.07    154.06 o
  32   8   0        0.81        1.05     87.90 o
  34   8   0      200.86       75.18    108.04 o
   2  10   0    34114.68    35590.41    627.98 o
   4  10   0    46913.57    47330.49   1072.06 o
   8  10   0    97459.24    98526.40   2113.52 o
  10  10   0    43772.67    44076.64    776.06 o
  12  10   0    44588.67    44054.67    670.02 o
  14  10   0       19.18       -5.46     16.31 o
  16  10   0    30785.62    28409.78    459.93 o
  18  10   0      278.61      298.20     35.80 o
  20  10   0    23616.06    22525.40    390.04 o
  22  10   0    13743.66    12639.71    253.11 o
  24  10   0     2605.65     2992.57    106.99 o
  26  10   0     8428.09     8155.94    228.48 o
  28  10   0       34.66       34.79     43.45 o
  30  10   0     1966.33     2026.09    178.76 o
  32  10   0     1651.82     1728.22    237.30 o
  34  10   0      667.24      607.26    159.75 o
   0  12   0    10909.95    10674.30    348.71 o
   2  12   0     3953.22     3854.45    116.29 o
   4  12   0    24842.34    25004.06    554.28 o
   8  12   0      493.16      268.96     42.84 o
  10  12   0     4846.43     4553.40    127.43 o
  12  12   0     2485.47     2453.30     69.22 o
  14  12   0     7350.95     6259.64    132.86 o
  16  12   0     5493.01     5793.49    131.38 o
  18  12   0     2195.45     2372.09     80.44 o
  20  12   0     2529.25     2413.83    129.23 o
  22  12   0       38.92       38.22     29.23 o
  24  12   0      531.32      471.82     54.28 o
  26  12   0      591.73      643.78     74.06 o
  28  12   0      793.18     1041.16     94.95 o
  30  12   0       19.99        6.56     57.66 o
  32  12   0      207.49      102.61     96.87 o
  34  12   0     1235.82     1144.10    206.90 o
   2  14   0      419.72      579.72     31.99 o
   4  14   0    17050.98    18162.33    412.55 o
   8  14   0     6166.69     5624.87    158.07 o
  10  14   0    22537.83    21720.82    348.26 o
  12  14   0    47512.91    47913.44    728.08 o
  14  14   0      659.96      721.02     45.84 o
  16  14   0    12705.29    12181.98    250.52 o
  18  14   0       15.66       -3.29     21.59 o
  20  14   0      243.62      261.12     38.35 o
  22  14   0     1832.93     1747.93     94.03 o
  24  14   0     1742.40     1818.06    111.48 o
  26  14   0     1619.72     1679.80    113.47 o
  28  14   0     1091.89     1035.17    117.69 o
  30  14   0      109.05      192.31     71.05 o
  32  14   0      243.66      243.36    116.60 o
  34  14   0       21.38       -6.83     96.87 o
   0  16   0   100804.91   107806.36   3249.94 o
   2  16   0    63745.71    63374.32   1112.87 o
   4  16   0      340.54      648.79     35.36 o
   6  16   0     7849.23     8642.51    153.58 o
   8  16   0     7604.72     8425.83    152.91 o
  10  16   0     1008.19     1033.70     53.15 o
  12  16   0     3395.50     3805.67     95.15 o
  14  16   0    16152.76    15199.22    266.64 o
  16  16   0        0.74       38.68     21.82 o
  18  16   0     2478.90     2675.98     87.82 o
  20  16   0       10.19      -16.52     24.53 o
  22  16   0     8046.52     7796.13    209.47 o
  24  16   0     2908.49     2773.36    120.37 o
  26  16   0     1484.64     1740.86    115.78 o
  28  16   0     1461.91     1413.59    233.63 o
  30  16   0     2127.40     2170.66    174.87 o
  32  16   0      645.89      525.90    150.78 o
  34  16   0      323.99      107.96    117.07 o
   2  18   0        1.75       91.26     14.12 o
   4  18   0    80042.02    80255.05   1174.71 o
   6  18   0    35460.34    38551.45    517.82 o
   8  18   0     1511.32     1359.18     66.64 o
  10  18   0    13268.35    14589.27    283.36 o
  12  18   0     4766.50     5469.06    204.87 o
  14  18   0       11.85       30.70     19.76 o
  16  18   0       70.06       63.94     23.00 o
  18  18   0     1563.27     1680.62     73.95 o
  20  18   0     1449.39     1382.37     76.91 o
  22  18   0      719.52      631.62     68.49 o
  24  18   0     7513.75     6815.85    337.86 o
  26  18   0      380.00      286.65     58.58 o
  28  18   0        1.85       17.65     55.96 o
  30  18   0      371.40      262.22     80.61 o
  32  18   0     2844.81     2839.38    304.03 o
  34  18   0        2.36      122.99    120.63 o
   0  20   0    23806.29    23475.93    518.60 o
   2  20   0     3804.68     3637.53     79.74 o
   4  20   0     5361.60     5340.28    110.52 o
   6  20   0    81404.80    82658.41   1079.74 o
   8  20   0    33000.34    33324.73    514.39 o
  10  20   0      121.08      169.18     23.84 o
  12  20   0      683.27      844.70     55.95 o
  14  20   0    24607.43    25538.12    478.02 o
  16  20   0     2057.17     2031.62     72.83 o
  18  20   0      177.68      122.17     38.13 o
  20  20   0      803.46      875.27    116.35 o
  22  20   0     3934.65     3872.29    140.81 o
  24  20   0      678.14      509.68     66.21 o
  26  20   0     4026.83     3905.71    253.58 o
  28  20   0      200.75      388.78     86.15 o
  30  20   0     1012.84      970.64    121.99 o
  32  20   0      565.52      430.57    143.02 o
  34  20   0     2406.27     2396.80    291.04 o
   2  22   0    16388.90    16507.90    573.60 o
   4  22   0     2756.44     3772.35     87.40 o
   6  22   0     7331.11     7094.36    122.38 o
   8  22   0       71.08      132.85     22.01 o
  10  22   0     2164.78     1852.67     64.13 o
  12  22   0     7649.77     6558.97    158.75 o
  14  22   0      134.29       59.64     39.01 o
  16  22   0     6430.53     5928.21    138.58 o
  18  22   0     1489.03     1514.23     91.10 o
  20  22   0        7.38      -17.70     29.17 o
  22  22   0     7047.95     6481.95    190.72 o
  24  22   0     1091.20     1064.89     91.38 o
  26  22   0     1318.41     1154.82     98.33 o
  28  22   0      100.86      115.81     63.46 o
  30  22   0     1285.08     1496.01    153.59 o
  32  22   0     2081.42     2408.27    194.78 o
  34  22   0      317.91      287.54    140.83 o
   0  24   0      166.38      -12.21     16.37 o
   2  24   0        0.76       76.13     24.27 o
   4  24   0     6567.66     7369.59    125.57 o
   6  24   0    12008.69    13110.76    202.83 o
   8  24   0     3573.50     3962.88     83.51 o
  10  24   0      248.66      132.53     23.10 o
  12  24   0        1.25       -9.70     16.92 o
  14  24   0    18707.25    18079.15    359.42 o
  16  24   0     1081.23     1135.05     98.56 o
  18  24   0      314.67      392.81     55.46 o
  20  24   0     1738.23     1876.31    102.51 o
  22  24   0     1264.92     1277.82    136.83 o
  24  24   0       21.45      -34.17     34.17 o
  26  24   0     2130.58     2325.45    195.25 o
  28  24   0     3570.00     3843.24    234.57 o
  30  24   0      116.86      361.23     93.01 o
  32  24   0      104.69      238.04     90.59 o
   2  26   0    37375.37    37925.40    668.69 o
   4  26   0      339.29      240.92     22.46 o
   6  26   0     8154.54     8804.56    148.08 o
   8  26   0     2472.71     2887.58     63.60 o
  10  26   0    26240.11    24672.57    401.76 o
  12  26   0      345.00      444.95     55.46 o
  14  26   0     6072.95     6183.59    141.43 o
  16  26   0     1955.26     1593.46     87.13 o
  18  26   0     3466.31     3229.06    119.21 o
  20  26   0     2874.13     2346.64    117.57 o
  22  26   0      702.51      591.35    150.98 o
  24  26   0     1350.60     1394.68    104.75 o
  26  26   0     2225.47     2777.23    154.09 o
  28  26   0        6.23      -25.23     53.61 o
  30  26   0      403.08      326.52     93.11 o
  32  26   0       10.41       52.21     67.33 o
   0  28   0    13570.54    14238.66    378.88 o
   2  28   0      151.16      209.15     34.92 o
   4  28   0     8984.76     9076.06    200.26 o
   6  28   0     2006.96     1981.31     63.25 o
   8  28   0    17323.10    16311.43    249.84 o
  10  28   0      526.81      536.10     41.06 o
  12  28   0    10559.19    10731.71    206.88 o
  14  28   0     4198.73     4197.57    131.48 o
  16  28   0    11193.50     9744.28    236.65 o
  18  28   0       59.82      163.10     41.77 o
  20  28   0      129.43      245.72     47.04 o
  22  28   0     2115.13     1950.06    118.39 o
  24  28   0      166.89       13.24     42.41 o
  26  28   0      450.94      552.66     76.33 o
  28  28   0     1886.78     1571.69    358.49 o
  30  28   0      138.79       12.76     64.91 o
  32  28   0     1101.58     1346.79    153.36 o
   2  30   0     4883.96     4509.70    103.82 o
   4  30   0     8762.47     8763.83    177.44 o
   6  30   0      912.66     1242.81     85.84 o
   8  30   0     4112.26     4335.59     93.69 o
  10  30   0    17345.83    16748.90    292.57 o
  12  30   0      858.62     1089.96     88.76 o
  14  30   0       99.77      303.57     44.61 o
  16  30   0        3.37       87.01     35.25 o
  18  30   0     7702.90     8131.99    216.31 o
  20  30   0     3207.92     3098.85    126.20 o
  22  30   0      691.14      774.08     98.40 o
  24  30   0      101.09       91.66     48.35 o
  26  30   0     1309.31     1499.62    144.94 o
  28  30   0       20.41        6.06     62.36 o
  30  30   0      468.33      474.98    101.10 o
  32  30   0       18.50       -0.62     73.82 o
   0  32   0     9354.68    10222.53    285.15 o
   2  32   0      114.65      209.50     27.73 o
   4  32   0     5949.06     6250.36    134.36 o
   6  32   0     1797.33     2188.31     60.56 o
   8  32   0    17356.29    15859.38    225.94 o
  10  32   0     4598.41     4259.37     95.02 o
  12  32   0     3946.81     3715.66    123.13 o
  14  32   0    11311.82    10744.86    253.29 o
  16  32   0     2103.56     2462.25    107.62 o
  18  32   0      121.88      183.64     56.72 o
  20  32   0     4598.53     4576.44    234.60 o
  22  32   0      484.97      629.71     74.88 o
  24  32   0       41.45        2.08     43.79 o
  26  32   0      377.33      233.19     73.57 o
  28  32   0      336.36      386.04     89.51 o
  30  32   0       29.42      100.47     70.83 o
  32  32   0      355.72      369.79    156.45 o
   2  34   0     8662.79     7720.59    158.06 o
   4  34   0       61.33      118.02     25.02 o
   6  34   0     6894.10     6988.74    148.86 o
   8  34   0      961.60     1090.25     46.00 o
  10  34   0      558.01      693.86     96.66 o
  12  34   0     1018.09     1143.90     79.62 o
  14  34   0     8522.66     9081.71    228.51 o
  16  34   0     8059.55     7501.77    372.04 o
  18  34   0     7762.31     8072.38    300.43 o
  20  34   0      126.43       75.53     40.64 o
  22  34   0     3489.26     3717.48    147.84 o
  24  34   0        0.63        5.90     42.77 o
  26  34   0      542.39      589.10    103.23 o
  28  34   0      510.40      463.04     99.11 o
  30  34   0     1658.87     1612.37    218.79 o
   0  36   0     4518.84     4156.12    148.12 o
   2  36   0      269.83      369.83     44.35 o
   4  36   0     2845.54     3042.44     88.05 o
   6  36   0    28621.83    28082.63    459.98 o
   8  36   0      996.70     1009.90     44.60 o
  10  36   0        1.85       19.60     28.31 o
  12  36   0     4893.31     5072.34    154.14 o
  14  36   0    17351.20    17971.28    383.15 o
  16  36   0        1.76      418.50     68.88 o
  18  36   0      791.63     1060.16    141.73 o
  20  36   0     2231.92     1988.94    123.00 o
  22  36   0     2948.40     2940.89    150.97 o
  24  36   0     2532.09     2705.78    153.44 o
  26  36   0      173.93       80.59    105.15 o
  28  36   0      908.72     1005.79    297.91 o
  30  36   0      675.43      719.70    119.77 o
   2  38   0    13710.33    13104.73    243.12 o
   4  38   0     8183.35     8173.35    187.74 o
   6  38   0     3973.07     4170.38    109.98 o
   8  38   0     1102.92     1175.92     67.74 o
  10  38   0     3669.54     3731.16    110.26 o
  12  38   0     7321.75     6979.15    191.31 o
  14  38   0       46.53      378.45     53.43 o
  16  38   0     3924.39     4434.59    195.52 o
  18  38   0     3518.37     3394.67    146.10 o
  20  38   0      137.42       92.88     45.43 o
  22  38   0      202.45      334.89     64.72 o
  24  38   0      612.78      545.03     76.66 o
  26  38   0      744.35      703.92    112.11 o
  28  38   0      170.14      164.03     80.49 o
  30  38   0     1118.48      956.94    290.13 o
   0  40   0     4429.54     4172.28    153.91 o
   2  40   0     8041.15     7704.40    165.83 o
   4  40   0     3066.88     2889.26     89.62 o
   6  40   0     1030.92     1247.34     67.82 o
   8  40   0     3818.34     3871.87    112.54 o
  10  40   0     4803.44     4636.43    126.94 o
  12  40   0     2301.97     2448.68    109.91 o
  14  40   0       82.66       63.53     40.60 o
  16  40   0      904.33      961.04     86.54 o
  18  40   0     1156.11     1109.50     94.19 o
  20  40   0     2067.73     2398.25    133.30 o
  22  40   0      467.23      474.50     73.56 o
  24  40   0      115.92      123.89     68.75 o
  26  40   0      511.31      527.47    126.35 o
  28  40   0      247.30      215.75    124.52 o
   2  42   0        1.25       31.06     24.63 o
   4  42   0    10605.85    10401.60    209.63 o
   6  42   0      393.76      574.17     69.86 o
   8  42   0     2377.65     2375.36     91.16 o
  10  42   0      684.43      786.36     61.61 o
  12  42   0     1208.51     1453.08     97.45 o
  14  42   0      836.12      871.03     79.41 o
  16  42   0     3960.67     3963.07    149.02 o
  18  42   0      334.75      346.94     63.47 o
  20  42   0      425.84      470.67     72.63 o
  22  42   0       28.05       86.85     53.02 o
  24  42   0     6029.22     6013.39    449.55 o
  26  42   0       29.24       16.11     66.02 o
  28  42   0      324.18      379.00    100.48 o
   0  44   0     4180.64     3762.36    151.63 o
   2  44   0     1723.47     2014.87     79.86 o
   4  44   0        2.03       86.23     36.69 o
   6  44   0      471.16      537.77     59.90 o
   8  44   0     6876.92     6962.02    198.60 o
  10  44   0      132.27      172.72     44.59 o
  12  44   0      354.72      276.22     59.46 o
  14  44   0     1935.40     2232.05    128.67 o
  16  44   0       24.01       75.65     43.44 o
  18  44   0      136.84      208.70     59.78 o
  20  44   0        3.58       23.80     53.67 o
  22  44   0      424.11      391.05     85.87 o
  24  44   0      182.51      223.25     82.49 o
  26  44   0       83.25       92.99     76.17 o
  28  44   0      655.97      976.06    140.14 o
   2  46   0     3471.08     3170.09    112.67 o
   4  46   0     5291.50     5036.30    156.99 o
   6  46   0     6410.92     5979.63    233.44 o
   8  46   0     3346.45     3508.89    113.59 o
  10  46   0       67.53       76.84     34.28 o
  12  46   0     1321.26     1218.87     94.13 o
  14  46   0      325.80      377.59     60.86 o
  16  46   0     2577.61     2830.20    137.11 o
  18  46   0       86.69       24.32     54.48 o
  20  46   0      515.68      530.29    104.25 o
  22  46   0      950.27     1207.53    126.78 o
  24  46   0     1372.26     1955.02    313.26 o
  26  46   0     1171.42     1471.00    267.63 o
   0  48   0     1266.49     1163.81    180.18 o
   2  48   0     1343.74     1915.05    101.41 o
   4  48   0     2673.32     2594.05    113.81 o
   6  48   0     5168.49     5070.03    140.37 o
   8  48   0       16.21      155.96     38.52 o
  10  48   0       10.85       10.54     32.54 o
  12  48   0      180.34      120.44     46.71 o
  14  48   0     3814.66     3878.06    164.66 o
  16  48   0      432.40      486.39     71.47 o
  18  48   0      394.75      385.73     70.47 o
  20  48   0      462.80      517.55     91.86 o
  22  48   0     3431.82     3660.45    174.41 o
  24  48   0      143.12      251.34     89.15 o
  26  48   0      363.02      376.06     97.93 o
   2  50   0       16.17      -28.40     35.35 o
   4  50   0     2276.38     2665.72    145.02 o
   6  50   0       16.84       14.61     32.12 o
   8  50   0        2.11      125.54     39.04 o
  10  50   0      199.50      196.70     46.05 o
  12  50   0     2173.62     2143.42    130.38 o
  14  50   0      789.77      887.28     94.20 o
  16  50   0     4876.37     4716.09    176.57 o
  18  50   0     1065.60     1247.78    120.32 o
  20  50   0      645.09      566.73     85.07 o
  22  50   0       93.10      197.64     80.89 o
  24  50   0      147.53      134.60     78.06 o
   0  52   0     4646.96     4812.62    287.65 o
   2  52   0     1734.30     1599.80    104.08 o
   4  52   0     3298.08     3393.57    211.82 o
   6  52   0      671.08      659.28     63.31 o
   8  52   0     1728.48     1745.13     98.31 o
  10  52   0      137.00      174.27     51.22 o
  12  52   0      209.64      314.82     61.21 o
  14  52   0     1240.08     1605.20    143.82 o
  16  52   0     1096.96     1731.89    126.67 o
  18  52   0      443.12      373.87     76.84 o
  20  52   0       20.54       44.59     61.09 o
  22  52   0      311.24      140.00     70.94 o
  24  52   0       55.58      137.38     86.52 o
   2  54   0      510.36      589.28    103.19 o
   4  54   0      540.98      471.61     65.36 o
   6  54   0       11.83        7.65     35.23 o
   8  54   0     3203.12     3429.98    122.44 o
  10  54   0     2094.49     2201.26    134.19 o
  12  54   0      674.95      639.44    116.90 o
  14  54   0       87.78       38.41     50.83 o
  16  54   0       35.27       68.49     70.57 o
  18  54   0      332.85      223.49     69.64 o
  20  54   0      623.62      586.85     86.35 o
  22  54   0      192.94      143.37     73.48 o
   0  56   0     4556.59     4518.59    285.42 o
   2  56   0     1213.30     1253.99    127.59 o
   4  56   0       70.86      116.98     48.44 o
   6  56   0      567.45      723.17     84.66 o
   8  56   0     3615.88     3950.81    169.32 o
  10  56   0       67.94      106.48     52.75 o
  12  56   0      591.25      451.87     73.77 o
  14  56   0      164.88      193.14     62.08 o
  16  56   0      123.20       64.61     59.97 o
  18  56   0       26.53       32.25     60.00 o
  20  56   0     3192.85     3259.59    187.04 o
  22  56   0        1.72       39.53     64.98 o
   2  58   0      530.04      470.14     91.07 o
   4  58   0      399.84      428.65     85.54 o
   6  58   0      226.04      274.91     52.80 o
   8  58   0       76.19      137.25     47.03 o
  10  58   0     2869.03     2917.24    161.53 o
  12  58   0      686.20      792.74     92.32 o
  14  58   0      305.87      330.21     71.41 o
  16  58   0       13.43       94.25     62.21 o
  18  58   0      291.94      352.88     80.13 o
  20  58   0      161.34      276.47     79.97 o
   0  60   0     2939.38     3077.74    284.36 o
   2  60   0       60.06       92.00     64.60 o
   4  60   0      469.84      362.90     68.11 o
   6  60   0      486.15      478.79     76.16 o
   8  60   0     1411.48     1506.09    100.30 o
  10  60   0      409.75      423.35     75.21 o
  12  60   0      178.01      186.95     65.72 o
  14  60   0       23.01      117.50     62.91 o
  16  60   0       96.48      107.88     64.89 o
  18  60   0       25.88       62.78     65.75 o
   2  62   0       93.74      209.41     73.13 o
   4  62   0      169.00      250.09     72.18 o
   6  62   0       86.15      119.49     59.70 o
   8  62   0       30.39      128.32     51.77 o
  10  62   0     2119.07     2571.91    317.86 o
  12  62   0        0.04        7.81     56.45 o
  14  62   0      164.52      226.05     74.99 o
  16  62   0        5.88      -36.18     58.45 o
  18  62   0      509.40      439.77     90.63 o
   0  64   0      610.93      836.82    165.95 o
   2  64   0     1150.95     1569.47    155.37 o
   4  64   0      741.50      803.61     98.80 o
   6  64   0      313.74      732.37     89.16 o
   8  64   0      928.28     1123.67    108.07 o
  10  64   0      151.42      139.71     63.89 o
  12  64   0       40.40      152.60     90.02 o
  14  64   0       27.99       68.41     66.16 o
  16  64   0      208.88      261.66     80.60 o
   2  66   0     1727.52     1593.60    122.99 o
   4  66   0      311.81      413.13     76.08 o
   6  66   0      616.90      700.33     91.46 o
   8  66   0       43.12       98.61     62.27 o
  10  66   0     1407.20     1730.62    165.86 o
  12  66   0      811.00      850.49    102.05 o
  14  66   0       15.27      -36.25     59.83 o
   0  68   0      160.76      128.30    107.27 o
   2  68   0        1.22       51.69     59.30 o
   4  68   0       90.16      157.07     66.80 o
   6  68   0      536.42      567.51     88.25 o
   8  68   0       74.59      229.02     88.93 o
  10  68   0      294.51      282.10     95.03 o
  12  68   0      543.17      703.81    176.02 o
   2  70   0      426.65      344.38     73.70 o
   4  70   0      141.08      131.86     68.67 o
   6  70   0      719.26      671.09     93.29 o
   8  70   0     2112.27     2113.49    460.32 o
   0  72   0      789.47      455.59    102.07 o
   2  72   0      140.72      247.02     87.44 o
   3   1   1    26542.86    28493.63    627.34 o
   5   1   1    99090.72    96879.59   2040.46 o
   9   1   1     2483.87     2468.67     78.00 o
  11   1   1      356.40      592.80     42.69 o
  13   1   1     6742.19     6852.07    178.55 o
  15   1   1     1749.32     1804.37     77.39 o
  17   1   1      308.55      402.46     47.07 o
  19   1   1      348.99      340.12     48.08 o
  21   1   1     5034.93     5044.90    241.07 o
  23   1   1     6896.75     6603.36    222.17 o
  25   1   1      987.70      930.86    133.62 o
   3   3   1   115392.13   125382.73   3584.15 o
   5   3   1      531.34      596.16     37.16 o
   9   3   1     1751.17     2096.05     83.87 o
  11   3   1     4489.21     4860.35    132.58 o
  13   3   1     4122.19     4139.55    190.07 o
  15   3   1     9628.84     9557.47    249.94 o
  17   3   1     3472.58     3530.53    124.70 o
  19   3   1     2912.84     3027.11    120.69 o
  21   3   1     2453.30     2434.53    112.38 o
  23   3   1     7298.35     7598.01    243.12 o
  25   3   1      630.98      750.14    124.87 o
  27   3   1        2.76       66.67     67.82 o
   3   5   1   195160.97   198531.98   5885.29 o
   5   5   1     9548.65     9845.45    238.35 o
   9   5   1     6104.24     5761.17    208.15 o
  11   5   1    26447.80    26606.05    592.79 o
  13   5   1    15011.98    14333.65    352.23 o
  15   5   1     3055.07     2812.97    101.30 o
  17   5   1    18749.07    17413.08    434.43 o
  19   5   1     9709.98     9095.07    265.84 o
  21   5   1     5333.52     5106.14    177.90 o
  23   5   1     6349.84     5950.24    302.24 o
  25   5   1     3617.30     3721.95    233.26 o
  27   5   1     1112.97      953.52    144.98 o
   3   7   1    55742.19    57007.15   1718.04 o
   5   7   1     3837.51     3947.87    109.16 o
   7   7   1     2275.15     2108.92    124.37 o
   9   7   1     1886.22     1626.46     58.41 o
  11   7   1     2085.30     2301.79     77.23 o
  13   7   1      370.29      447.80     40.36 o
  15   7   1     3991.27     3775.58    123.30 o
  17   7   1     2040.59     1892.00    111.91 o
  19   7   1    12806.12    12523.52    391.48 o
  21   7   1      521.08      547.80     93.60 o
  23   7   1        6.35        7.88     47.75 o
  25   7   1     3173.33     2916.46    204.49 o
  27   7   1     1947.50     1652.02    192.11 o
  29   7   1      586.67      670.25    131.62 o
   3   9   1    10399.91    11293.02    392.59 o
   7   9   1    33191.51    35157.35    943.91 o
   9   9   1    24515.88    24520.63    554.28 o
  11   9   1     7098.48     7625.65    192.60 o
  13   9   1    11188.72    11109.77    275.11 o
  15   9   1    10140.48     9827.33    253.45 o
  17   9   1     1824.59     1915.62     92.32 o
  19   9   1     8355.63     8052.34    240.39 o
  21   9   1      759.44      740.91    108.50 o
  23   9   1     3457.18     3400.84    212.86 o
  25   9   1      978.19     1520.84    170.52 o
  27   9   1      288.75      385.57    106.66 o
  29   9   1      130.58      201.81     95.18 o
   5  11   1     6065.66     5641.61    226.29 o
   7  11   1     8091.89     8240.57    312.44 o
   9  11   1     6909.67     6708.93    167.47 o
  11  11   1    20939.46    20046.15    461.05 o
  13  11   1      875.30      940.23    100.38 o
  15  11   1     4055.11     4306.70    137.32 o
  17  11   1     9118.85     9278.17    335.15 o
  19  11   1    12876.05    11612.25    466.65 o
  21  11   1     5274.26     4513.57    250.36 o
  23  11   1      220.09      276.56     78.88 o
  25  11   1      229.53      173.86     73.41 o
  27  11   1     2647.72     2733.84    212.70 o
  29  11   1     3978.51     4191.01    277.62 o
   5  13   1    14961.79    14841.75    518.38 o
   7  13   1     3299.68     3027.74    155.74 o
   9  13   1     6155.47     6741.66    258.91 o
  11  13   1    18140.46    18483.28    424.48 o
  13  13   1     5198.93     5514.09    168.57 o
  15  13   1     5467.13     5542.80    165.89 o
  17  13   1     1807.88     1823.48    132.95 o
  19  13   1      135.98      153.92     57.90 o
  21  13   1     2196.33     2146.36    156.36 o
  23  13   1     2678.34     2180.54    171.98 o
  25  13   1     1020.17      875.21    140.84 o
  27  13   1      417.31      516.61    117.66 o
  29  13   1      305.78      295.34    105.53 o
  31  13   1      395.05      236.67    110.29 o
   5  15   1     1198.63     1431.12    102.73 o
   7  15   1     5991.60     5721.46    233.14 o
   9  15   1    55802.38    56306.46   1784.00 o
  11  15   1    11594.64    11620.03    281.67 o
  13  15   1     2417.14     2280.55     86.62 o
  15  15   1     2908.64     2676.36    163.81 o
  17  15   1     9336.91     9083.24    379.28 o
  19  15   1     7842.57     7952.26    348.03 o
  21  15   1     5090.77     4657.97    258.57 o
  23  15   1     3683.94     3737.79    228.64 o
  25  15   1     1573.28     1353.57    167.42 o
  27  15   1     1061.67     1341.30    177.95 o
  29  15   1     1874.00     2089.23    233.06 o
  31  15   1      287.51      272.82    108.61 o
   1  17   1     2335.18     2293.74     96.07 o
   7  17   1     2034.48     2415.34    139.02 o
   9  17   1    13394.20    13839.96    340.10 o
  11  17   1     5812.44     5686.63    248.77 o
  13  17   1     5700.46     5875.17    262.20 o
  15  17   1     5396.19     4908.18    241.23 o
  17  17   1     2354.47     2153.66    150.12 o
  19  17   1     1009.57     1149.21    136.02 o
  21  17   1      879.46      915.31    126.97 o
  23  17   1     1269.49     1376.48    162.59 o
  25  17   1     1381.27     1335.27    170.31 o
  27  17   1     1504.06     1408.01    183.17 o
  29  17   1     2521.92     2720.46    270.55 o
  31  17   1      315.35      418.76    127.03 o
  33  17   1       18.92       65.76     93.48 o
   1  19   1    23743.66    23017.82    544.56 o
   3  19   1    20043.78    20344.63    691.12 o
   7  19   1     2244.97     2302.64    142.07 o
   9  19   1    14952.72    15422.55    373.89 o
  11  19   1     3334.85     3400.13    181.39 o
  13  19   1     2008.65     2023.96    136.21 o
  15  19   1      952.77      958.20    113.34 o
  17  19   1      513.62      505.03     85.17 o
  19  19   1     1762.94     1894.32    146.88 o
  21  19   1      843.31      887.85    126.99 o
  23  19   1     1593.39     1619.81    175.27 o
  25  19   1     1072.19      984.35    150.95 o
  27  19   1     1957.51     2240.40    232.15 o
  29  19   1     1723.69     2418.92    257.56 o
  31  19   1      944.44     1030.19    183.99 o
  33  19   1     1223.19     1104.46    193.30 o
   1  21   1     3399.94     3530.47    133.53 o
   3  21   1    37290.63    38549.75   1258.49 o
   5  21   1     2709.48     2733.50    160.05 o
   7  21   1    15309.72    16128.96    519.44 o
   9  21   1    10385.49    10133.63    271.89 o
  11  21   1    14376.65    13535.35    348.38 o
  13  21   1     4390.80     4575.99    231.45 o
  15  21   1     7559.71     7213.23    319.14 o
  17  21   1     4550.58     4328.14    230.43 o
  19  21   1     4644.64     4312.87    247.21 o
  21  21   1     2078.58     2110.75    172.06 o
  23  21   1      682.29      780.60    132.67 o
  25  21   1      765.96     1024.74    152.14 o
  27  21   1     3500.92     3324.82    245.66 o
  29  21   1     1718.86     1573.56    210.16 o
  31  21   1      989.00      957.55    172.50 o
  33  21   1      602.17      659.71    165.62 o
   1  23   1     7156.69     7601.28    240.63 o
   3  23   1      738.97      881.18     77.21 o
   5  23   1      825.59      998.70    111.01 o
   7  23   1     8846.95     9325.36    362.82 o
   9  23   1     1644.02     1755.22    129.20 o
  11  23   1     4766.93     4543.45    223.94 o
  13  23   1     2302.23     2277.73    152.05 o
  15  23   1     2098.23     1817.45    145.86 o
  17  23   1     5599.67     4733.34    255.20 o
  19  23   1      649.36      686.68    115.29 o
  21  23   1     2038.24     2244.69    180.03 o
  23  23   1       33.05       48.32     59.40 o
  25  23   1     1875.08     1814.38    211.04 o
  27  23   1      379.56      569.35    134.46 o
  29  23   1      128.03       87.35     88.63 o
  31  23   1      157.02      132.16    100.89 o
  33  23   1      372.04      340.46    139.16 o
   1  25   1     6766.59     6799.48    214.97 o
   3  25   1     1801.89     2370.34    243.67 o
   5  25   1    20045.36    19658.26    470.67 o
   7  25   1    20387.54    19530.47    468.94 o
   9  25   1     6858.90     6591.80    281.47 o
  11  25   1     3405.72     3795.17    201.56 o
  13  25   1     5204.21     5496.31    268.34 o
  15  25   1     5231.08     5332.30    268.26 o
  17  25   1     1777.86     1565.18    166.74 o
  19  25   1      611.79      534.71    102.77 o
  21  25   1      578.50      450.21    103.78 o
  23  25   1     2364.82     2343.10    191.77 o
  25  25   1     1023.45     1005.42    161.94 o
  27  25   1      539.92      787.47    154.22 o
  29  25   1      300.40      162.61     98.30 o
  31  25   1      643.51      723.79    163.83 o
   1  27   1     6048.12     5783.20    153.65 o
   3  27   1     5785.57     5281.26    146.39 o
   5  27   1    19751.48    20355.36    404.47 o
   7  27   1     4563.97     4762.82    165.83 o
   9  27   1      466.91      563.60    109.48 o
  11  27   1      254.37      305.14     74.89 o
  13  27   1     2825.03     2994.66    192.95 o
  15  27   1     1652.96     1808.60    148.30 o
  17  27   1       22.37       55.08     53.61 o
  19  27   1     1601.90     1551.08    170.17 o
  21  27   1      128.93      147.41     73.90 o
  23  27   1     1425.00     1356.08    177.22 o
  25  27   1     1350.04     1159.23    173.26 o
  27  27   1      343.42      144.05     88.01 o
  29  27   1       38.11      -55.05     76.43 o
  31  27   1      323.73      349.77    134.06 o
   1  29   1     3713.94     3726.84    100.55 o
   3  29   1     1753.94     1685.02     65.77 o
   5  29   1     2809.14     2876.68     88.11 o
   7  29   1     2713.76     2876.56    101.89 o
   9  29   1      394.38      433.57     86.76 o
  11  29   1     2486.60     2677.07    374.49 o
  13  29   1    21952.28    21190.20    763.06 o
  15  29   1     1754.58     2184.27    165.57 o
  17  29   1     2030.82     1940.90    160.06 o
  19  29   1     1181.24     1040.73    146.85 o
  21  29   1     1770.97     1656.21    188.95 o
  23  29   1     1338.36     1409.23    182.13 o
  25  29   1     3207.15     3355.05    254.51 o
  27  29   1       59.85       24.65     83.29 o
  29  29   1      251.48      200.95     97.06 o
  31  29   1      435.35      390.70    139.36 o
   1  31   1     2680.44     2431.13     81.64 o
   3  31   1      466.26      388.88     43.82 o
   5  31   1     9003.77     9053.78    185.76 o
   7  31   1    16281.14    16398.64    295.82 o
   9  31   1     6156.47     6132.49    205.59 o
  11  31   1     3529.37     3467.99    214.75 o
  13  31   1    14934.87    13527.52    559.23 o
  15  31   1    16318.95    15452.04    623.74 o
  17  31   1      309.48      306.74     82.94 o
  19  31   1      732.23      586.27    116.74 o
  21  31   1      586.94      879.40    144.05 o
  23  31   1     3628.34     3624.78    253.13 o
  25  31   1      474.06      489.80    124.94 o
  27  31   1      477.87      695.48    155.78 o
  29  31   1       73.00      160.27     95.64 o
  31  31   1      564.30      532.66    161.96 o
   1  33   1     1337.06     1413.98     73.32 o
   3  33   1     2018.35     1977.97     74.67 o
   5  33   1    13251.03    12804.60    248.50 o
   7  33   1      671.09      727.89     57.18 o
   9  33   1     1882.60     2119.03     93.99 o
  11  33   1     2564.41     2549.45    130.23 o
  13  33   1     5936.62     5345.29    289.26 o
  15  33   1     3859.58     4011.51    241.04 o
  17  33   1      326.41      337.75     92.01 o
  19  33   1     1000.37      977.29    146.22 o
  21  33   1       57.22      121.06     82.22 o
  23  33   1      290.14      352.29    112.21 o
  25  33   1      245.95      233.46     97.19 o
  27  33   1      242.90      214.71    100.97 o
  29  33   1      175.47       96.36    116.75 o
  31  33   1      153.20      159.43    123.81 o
   1  35   1     4136.09     4122.01    113.61 o
   3  35   1     3667.68     3572.92    104.74 o
   5  35   1     3777.84     3735.57    109.97 o
   7  35   1     4899.00     4545.99    145.38 o
   9  35   1     6307.11     6330.65    239.80 o
  11  35   1     3121.46     3411.88    433.94 o
  13  35   1      817.30      910.05    133.67 o
  15  35   1     1154.91      901.29    135.83 o
  17  35   1     6393.31     6171.37    326.61 o
  19  35   1      838.74      651.56    126.99 o
  21  35   1     3077.52     2360.95    207.77 o
  23  35   1     1777.20     1801.02    216.16 o
  25  35   1      796.79      620.08    143.97 o
  27  35   1     1403.01     1021.18    185.19 o
  29  35   1      424.13      220.14    127.25 o
   1  37   1     2232.28     2242.09     82.84 o
   3  37   1     3614.93     3751.38    110.51 o
   5  37   1     3086.01     2895.27     96.95 o
   7  37   1     2140.14     2473.00    105.41 o
   9  37   1      649.90      663.27     66.98 o
  11  37   1     1542.69     1634.10    102.41 o
  13  37   1     4560.88     4256.54    183.25 o
  15  37   1       61.39      123.73     67.26 o
  17  37   1     5388.08     5231.36    300.42 o
  19  37   1     1712.25     1594.39    193.11 o
  21  37   1      663.58      788.76    145.53 o
  23  37   1     1939.89     2031.14    235.71 o
  25  37   1     1344.54     1527.58    219.46 o
  27  37   1       54.68      113.09     94.85 o
  29  37   1      237.45      146.80    127.64 o
   1  39   1      639.99      694.29     65.04 o
   3  39   1     8755.62     9081.84    196.84 o
   5  39   1     6074.18     5744.44    147.84 o
   7  39   1     4728.54     4661.16    148.34 o
   9  39   1      313.53      284.88     50.26 o
  11  39   1     1931.28     2001.69    107.45 o
  13  39   1     1056.26     1296.80     94.21 o
  15  39   1      481.31      529.73    112.18 o
  17  39   1     4417.24     4071.10    262.90 o
  19  39   1      392.33      239.43     96.88 o
  21  39   1      681.99      523.82    125.87 o
  23  39   1      290.68      388.67    118.81 o
  25  39   1     1133.79     1290.24    201.39 o
  27  39   1      216.38      184.80    119.21 o
  29  39   1      233.88      275.33    121.43 o
   1  41   1     2358.28     2156.51     91.73 o
   3  41   1     8109.01     7377.55    174.01 o
   5  41   1     5626.34     5418.27    142.45 o
   7  41   1     2473.44     2609.40    110.40 o
   9  41   1     1035.74      970.35     81.68 o
  11  41   1     4753.09     4655.84    193.22 o
  13  41   1      406.29      398.89     73.70 o
  15  41   1     1235.24      937.36    147.46 o
  17  41   1     3662.79     3448.51    248.47 o
  19  41   1     2351.91     1886.98    218.81 o
  21  41   1     2527.54     2323.79    252.97 o
  23  41   1      394.33      309.13    111.36 o
  25  41   1      585.45      839.81    168.89 o
  27  41   1      525.34      321.78    134.07 o
   1  43   1     1493.26     1878.41     90.71 o
   3  43   1     1216.19     1333.52     80.73 o
   5  43   1     1725.45     1936.32    195.26 o
   7  43   1      913.80     1009.09     94.69 o
   9  43   1     1707.02     1688.33    106.41 o
  11  43   1     1121.29     1399.14     99.31 o
  13  43   1     2100.62     2236.96    141.24 o
  15  43   1      199.29      255.41     89.46 o
  17  43   1     2177.01     2137.08    222.74 o
  19  43   1     1516.03     1613.17    206.95 o
  21  43   1       45.44       -1.21     66.13 o
  23  43   1        8.09      -25.69     73.62 o
  25  43   1     1811.48     2085.02    261.14 o
  27  43   1      172.32      108.94    119.77 o
   1  45   1    14208.25    13497.40    272.80 o
   3  45   1      132.03      107.40     36.63 o
   5  45   1     2483.41     2329.39    107.67 o
   7  45   1      778.23      898.78     79.26 o
   9  45   1     1545.94     1846.42    113.09 o
  11  45   1      316.93      394.19     76.01 o
  13  45   1      849.94      776.61     97.08 o
  15  45   1      412.87      240.08     93.09 o
  17  45   1       68.63       77.21     78.15 o
  19  45   1     1971.24     2241.16    243.15 o
  21  45   1     1067.39     1194.52    192.86 o
  23  45   1       14.72      -65.68     78.91 o
  25  45   1       70.86      395.95    135.63 o
  27  45   1      701.05      746.94    184.48 o
   1  47   1     1046.22     1089.36     75.56 o
   3  47   1     1380.54     1396.46     85.34 o
   5  47   1     1192.56     1172.17     91.12 o
   7  47   1     1740.70     1705.67    110.14 o
   9  47   1     2232.23     2497.77    208.39 o
  11  47   1     1341.49     1354.33    128.60 o
  13  47   1      863.25      877.61    152.39 o
  15  47   1      249.21      179.83     84.40 o
  17  47   1     1611.87     1789.76    217.84 o
  19  47   1      416.07      422.62    120.44 o
  21  47   1      116.10      322.76    121.03 o
  23  47   1       79.39      114.10     97.67 o
  25  47   1      411.49      261.10    125.81 o
   1  49   1     1168.82     1356.47     85.36 o
   3  49   1       74.71       18.24     33.98 o
   5  49   1     1284.93     1127.32     91.34 o
   7  49   1     1061.68      993.27     86.64 o
   9  49   1     3519.98     3458.54    172.47 o
  11  49   1     1930.87     1774.44    149.65 o
  13  49   1       25.29       86.04     59.87 o
  15  49   1     1228.63     1268.43    180.08 o
  17  49   1     1951.37     1940.01    230.81 o
  19  49   1      978.98      835.59    168.76 o
  21  49   1      616.12      813.63    173.93 o
  23  49   1      152.40      261.96    120.32 o
  25  49   1       23.83        9.03    101.16 o
   1  51   1     1163.94     1190.65     82.64 o
   3  51   1      316.32      459.54     55.71 o
   5  51   1      922.67      833.67     98.32 o
   7  51   1      921.09      898.15    105.05 o
   9  51   1     4141.17     3944.90    231.07 o
  11  51   1     1110.36     1109.51    119.84 o
  13  51   1       78.84       98.30     60.84 o
  15  51   1      335.11      484.35    127.26 o
  17  51   1      102.29      142.52     95.75 o
  19  51   1     1526.54     1295.08    204.68 o
  21  51   1      335.81      259.54    127.15 o
  23  51   1      717.36      672.76    173.34 o
   1  53   1      747.32      882.48     75.76 o
   3  53   1     1647.42     1685.90     98.84 o
   5  53   1     2142.11     2327.07    152.07 o
   7  53   1      738.74      668.54     97.22 o
   9  53   1      816.63      728.16    101.78 o
  11  53   1       38.79       97.27     71.77 o
  13  53   1       27.12       -3.35     77.45 o
  15  53   1      384.99      606.81    144.71 o
  17  53   1      113.27       16.61     91.83 o
  19  53   1      124.95      122.87    102.57 o
  21  53   1      676.56      544.45    155.88 o
  23  53   1      630.73      669.88    175.32 o
   1  55   1     1232.18     1406.73    102.03 o
   3  55   1     1391.85     1409.55     92.94 o
   5  55   1      151.75      152.66     66.83 o
   7  55   1      220.77      205.32     70.53 o
   9  55   1     1013.20      775.98    108.45 o
  11  55   1      777.03      923.82    118.83 o
  13  55   1      659.23      563.58    135.72 o
  15  55   1     1233.42     1123.94    182.42 o
  17  55   1      768.69      314.45    128.27 o
  19  55   1      477.33      428.62    152.44 o
  21  55   1      599.24      623.04    168.45 o
   1  57   1      106.88      205.94     50.98 o
   3  57   1     1145.63     1068.08     99.67 o
   5  57   1      627.39      588.74     98.77 o
   7  57   1      336.85      234.49     74.45 o
   9  57   1      129.69      161.33     73.60 o
  11  57   1      260.46      323.55     85.47 o
  13  57   1     1759.24     1797.80    227.36 o
  15  57   1      489.80      264.23    119.28 o
  17  57   1      274.05      315.17    125.54 o
  19  57   1       60.59      127.69    119.66 o
  21  57   1      371.98       56.97    104.36 o
   1  59   1      598.19      603.44     82.20 o
   3  59   1      967.75      929.42    116.51 o
   5  59   1      328.86      368.31    100.27 o
   7  59   1     1728.02     2344.36    590.52 o
   9  59   1      166.13      217.08     79.38 o
  11  59   1      955.39      995.74    124.73 o
  13  59   1      603.98      684.39    157.26 o
  15  59   1      220.11      305.55    125.62 o
  17  59   1      341.77      396.21    145.63 o
  19  59   1      155.34      163.13    129.69 o
   1  61   1      993.36     1039.17    102.74 o
   3  61   1      872.18      861.58     96.86 o
   5  61   1      643.65      872.10    159.56 o
   7  61   1      289.40      350.56     94.60 o
   9  61   1      116.96      117.67     75.20 o
  11  61   1      262.21      332.98     88.82 o
  13  61   1      350.46      120.17    104.48 o
  15  61   1      274.29       96.55    111.29 o
  17  61   1      529.62      503.01    155.90 o
   1  63   1       15.48       33.01     78.52 o
   3  63   1      263.54      254.39     70.56 o
   5  63   1     1855.09     1829.08    163.18 o
   7  63   1      304.56      333.81     88.27 o
   9  63   1      213.26      185.25     80.71 o
  11  63   1      495.68      520.31    285.68 o
  13  63   1      317.07      222.33    115.10 o
  15  63   1      202.30      140.07    114.34 o
   1  65   1       36.72       88.37     85.61 o
   3  65   1      269.06      259.32     92.58 o
   5  65   1      325.97      310.15    145.40 o
   7  65   1     2297.82     2104.03    178.44 o
   9  65   1      363.15      232.81     90.95 o
  11  65   1      593.08      595.88    211.98 o
  13  65   1      377.44      273.05    124.74 o
   1  67   1      409.22      413.30    112.30 o
   3  67   1      298.58      491.27    111.77 o
   5  67   1       56.47      188.16    131.91 o
   7  67   1      239.54      494.87    103.91 o
   9  67   1      906.79      931.70    169.88 o
  11  67   1      242.69      263.07     95.68 o
   1  69   1       78.46       95.71     86.96 o
   3  69   1      428.21      635.20    129.67 o
   5  69   1      348.95      415.51    147.60 o
   7  69   1       10.84       69.44    123.61 o
   1  71   1      630.51      445.70    114.66 o
   6   0   2    12345.50    12533.97    461.45 o
  10   0   2     1006.51     1091.67     82.73 o
  14   0   2     5192.07     5493.88    219.83 o
  18   0   2     5734.74     5587.70    249.25 o
   4   2   2       72.08       40.20     41.23 o
   6   2   2    22009.34    22049.70    529.46 o
   8   2   2      690.31      845.68     63.93 o
  10   2   2     9062.53     9293.57    249.45 o
  12   2   2     6367.46     6305.09    179.61 o
  14   2   2     2963.59     2948.24    107.65 o
  16   2   2      153.40      241.86    105.66 o
  18   2   2      226.94      329.59     64.44 o
  20   2   2     4636.63     5305.01    242.19 o
   4   4   2    24319.35    23449.50    795.55 o
   6   4   2     6880.62     7265.54    209.19 o
   8   4   2    21424.70    22486.70    534.67 o
  10   4   2    14698.36    15161.40    372.27 o
  12   4   2     1448.35     1534.05     70.32 o
  14   4   2       92.96       79.96     25.42 o
  16   4   2      759.55      771.27     85.94 o
  18   4   2    13888.55    13498.57    485.14 o
  20   4   2     5697.71     5782.88    269.53 o
   4   6   2    10912.73    11062.15    423.52 o
   6   6   2    18717.53    18582.02    450.90 o
   8   6   2    14283.09    13885.59    342.66 o
  10   6   2     3244.16     3536.02    119.99 o
  12   6   2     2811.44     2704.10     97.48 o
  14   6   2     7916.94     7295.95    201.70 o
  16   6   2     1312.18     1591.96    115.12 o
  18   6   2     2416.73     2460.69    156.54 o
  20   6   2     2933.16     3114.71    179.30 o
  22   6   2     2340.92     2403.60    167.60 o
   4   8   2    10027.42     9745.47    387.13 o
   6   8   2     2507.35     2764.38    137.68 o
   8   8   2     6296.48     6224.44    177.80 o
  10   8   2    13541.14    13888.56    469.01 o
  12   8   2     1728.41     1855.80    111.57 o
  14   8   2     3726.22     3959.46    197.15 o
  16   8   2     1579.11     1699.27    124.30 o
  18   8   2     3146.67     3211.56    187.23 o
  20   8   2     3466.41     3298.73    194.86 o
  22   8   2     1962.88     2398.92    169.31 o
   4  10   2    22057.76    22006.88    778.61 o
   6  10   2     2094.49     1771.48     82.16 o
   8  10   2     5472.16     5222.33    222.18 o
  10  10   2     1554.45     1598.15     68.31 o
  12  10   2     2031.84     2016.31    138.54 o
  14  10   2     3540.72     3243.27    182.57 o
  16  10   2     3511.00     3580.92    191.61 o
  18  10   2     3081.24     3101.44    184.58 o
  20  10   2     1729.35     1606.35    136.14 o
  22  10   2     3182.47     3144.10    201.88 o
  24  10   2      859.83      680.72    118.50 o
   2  12   2      420.68      400.00     84.72 o
   4  12   2    10525.90    10588.33    429.20 o
   6  12   2     2111.60     2421.06     97.75 o
   8  12   2     1755.22     1657.95     72.63 o
  10  12   2      359.79      435.61     79.85 o
  12  12   2     6865.60     7085.95    307.20 o
  14  12   2      657.25      673.05     97.86 o
  16  12   2    13990.54    13207.49    497.24 o
  18  12   2     2979.05     3158.81    187.11 o
  20  12   2      796.33      931.34    120.76 o
  22  12   2     1037.04     1024.26    136.39 o
  24  12   2     3361.48     3526.89    225.81 o
  26  12   2      425.88      564.56    116.33 o
   2  14   2     3598.07     3614.30    211.34 o
   4  14   2    22957.75    23245.83    814.88 o
   6  14   2     7293.20     7390.15    350.11 o
   8  14   2     7382.04     7081.86    190.93 o
  10  14   2     3284.92     3060.96    183.12 o
  12  14   2     7801.93     7798.25    343.63 o
  14  14   2     5271.69     5703.21    267.72 o
  16  14   2     4514.99     4724.95    238.84 o
  18  14   2      568.01      423.23     85.36 o
  20  14   2      946.40      849.00    116.76 o
  22  14   2     3079.18     3453.63    213.35 o
  24  14   2      218.34      243.10     83.07 o
  26  14   2     1697.90     1729.45    195.77 o
   2  16   2     2075.74     1938.73    155.10 o
   4  16   2    13595.94    14936.53    557.98 o
   6  16   2     2512.55     2634.04    333.03 o
   8  16   2    10825.92    11306.43    440.70 o
  10  16   2      663.53      809.11    110.30 o
  12  16   2     3690.77     3691.68    207.54 o
  14  16   2     2205.38     2760.70    174.51 o
  16  16   2    11321.91    11077.81    446.84 o
  18  16   2     1977.37     2121.19    159.61 o
  20  16   2     1698.82     1662.11    169.18 o
  22  16   2      133.56       59.47     63.11 o
  24  16   2     3678.21     3668.72    237.61 o
  26  16   2       85.49      160.01     82.21 o
   0  18   2    15118.74    14352.39    505.29 o
   2  18   2      446.55      452.47     91.59 o
   4  18   2      718.64      840.98    122.56 o
   6  18   2     6563.91     6592.92    302.00 o
   8  18   2     1653.87     1747.52    138.19 o
  10  18   2      365.39      522.48     93.92 o
  12  18   2     1400.46     1671.32    161.06 o
  14  18   2     3992.11     3997.68    229.34 o
  16  18   2     1809.01     1945.30    151.99 o
  18  18   2      496.12      390.88     90.25 o
  20  18   2      210.75      316.16     89.37 o
  22  18   2      100.37      121.59     69.90 o
  24  18   2      433.41      552.92    117.25 o
  26  18   2      713.10      595.67    126.90 o
  28  18   2       61.70       77.80     87.17 o
   4  20   2    16415.63    16857.28    629.54 o
   6  20   2     2755.81     2956.58    190.34 o
   8  20   2     2906.39     2746.83    184.68 o
  10  20   2    10941.38    10573.74    439.76 o
  12  20   2     5152.98     5202.42    260.76 o
  14  20   2      902.85     1109.46    134.80 o
  16  20   2      144.87      124.04     62.24 o
  18  20   2      596.40      679.07    113.04 o
  20  20   2      222.42      335.21     90.04 o
  22  20   2      863.70      916.75    136.31 o
  24  20   2     2371.66     2408.84    200.52 o
  26  20   2      174.17      111.83     80.36 o
  28  20   2      218.78      246.63    103.78 o
   6  22   2     2920.83     2797.05    191.07 o
   8  22   2     8407.41     8576.64    377.57 o
  10  22   2     1832.67     2197.92    167.72 o
  12  22   2     1313.30     1442.37    154.82 o
  14  22   2     5759.66     5844.14    292.61 o
  16  22   2     3777.31     3217.08    209.83 o
  18  22   2      230.19      300.65     87.33 o
  20  22   2     1728.26     1612.93    175.30 o
  22  22   2      460.69      376.37     96.07 o
  24  22   2      387.30      425.63    108.72 o
  26  22   2      183.10      144.08     90.09 o
  28  22   2      707.37      788.19    151.68 o
  30  22   2       26.99      254.17    108.32 o
   2  24   2      420.53      421.88     95.42 o
   6  24   2       48.15       43.97     50.94 o
   8  24   2     1110.07     1306.38    150.17 o
  10  24   2    12659.39    11708.05    480.26 o
  12  24   2    10266.43     9896.33    419.18 o
  14  24   2      823.81      795.66    120.16 o
  16  24   2     1901.75     2107.80    165.41 o
  18  24   2      979.64     1014.16    143.01 o
  20  24   2       92.71      141.73     76.53 o
  22  24   2     1102.56      956.48    145.83 o
  24  24   2      949.03      893.61    152.22 o
  26  24   2     2236.53     2442.04    250.02 o
  28  24   2       42.10       -3.83     81.33 o
  30  24   2      743.86     1112.80    196.34 o
   0  26   2    10980.67    10534.36    463.24 o
   2  26   2     2677.27     2468.29    194.48 o
   6  26   2     5060.25     5207.32    279.62 o
   8  26   2     8505.74     8866.00    405.15 o
  10  26   2     4240.17     4265.52    252.63 o
  12  26   2     3350.77     3648.30    226.27 o
  14  26   2     3977.72     3559.63    227.68 o
  16  26   2     1821.56     1466.80    168.07 o
  18  26   2      751.76      759.61    123.55 o
  20  26   2     1627.91     1446.51    173.04 o
  22  26   2      783.55      782.57    138.97 o
  24  26   2      187.67      185.05     91.12 o
  26  26   2      531.75      624.56    141.57 o
  28  26   2     4346.87     4929.18    322.10 o
  30  26   2      690.04      623.77    159.06 o
   2  28   2      458.30      497.65    184.68 o
   4  28   2       80.31       95.73     41.70 o
   6  28   2      606.38      732.38    118.48 o
   8  28   2     1602.21     2353.32    181.93 o
  10  28   2     2975.47     3097.83    205.82 o
  12  28   2     3488.38     3837.86    235.04 o
  14  28   2      799.08      567.69    108.19 o
  16  28   2     1280.03     1278.82    158.93 o
  18  28   2      558.31      557.53    113.57 o
  20  28   2      188.14      379.74    101.07 o
  22  28   2      478.86      575.74    125.60 o
  24  28   2      497.20      528.08    130.96 o
  26  28   2      674.14      654.99    145.70 o
  28  28   2      659.70      713.28    155.07 o
  30  28   2      397.13      512.90    154.41 o
   0  30   2     4840.28     5137.55    289.06 o
   2  30   2     1447.12     1551.05    130.16 o
   4  30   2     4383.18     4335.61    189.05 o
   6  30   2      375.40      626.26    112.66 o
   8  30   2     8642.34     8301.03    392.71 o
  10  30   2      493.08      389.03     97.81 o
  12  30   2     5556.99     5166.21    294.84 o
  14  30   2      654.73      674.93    120.34 o
  16  30   2     3024.42     2848.84    207.73 o
  18  30   2     1122.98     1376.35    173.35 o
  20  30   2     7394.96     7219.55    381.21 o
  22  30   2      386.65      452.00    113.42 o
  24  30   2      289.12      269.60    106.93 o
  26  30   2       37.56       85.57     96.68 o
  28  30   2      889.63      967.38    176.19 o
   2  32   2     3354.44     3025.91    159.33 o
   4  32   2     2223.85     2333.79    137.20 o
   6  32   2     7383.11     7098.29    258.92 o
   8  32   2     2497.04     2646.81    198.19 o
  10  32   2     2726.55     2741.53    199.48 o
  12  32   2     1226.59     1395.14    168.06 o
  14  32   2       54.41       -0.02     58.54 o
  16  32   2     1805.45     1612.01    186.42 o
  18  32   2     1798.90     1537.12    192.58 o
  20  32   2      517.72      546.90    120.94 o
  22  32   2      426.54      394.11    114.95 o
  24  32   2       55.47       30.04     88.72 o
  26  32   2      414.00      404.60    131.48 o
  28  32   2      190.42      209.73    115.61 o
   0  34   2    16578.88    15422.19    652.16 o
   2  34   2      382.30      416.26     76.51 o
   4  34   2     1446.30     1327.24    122.27 o
   6  34   2     2429.00     2494.14    147.32 o
   8  34   2     2894.12     2776.24    215.01 o
  10  34   2      698.88      628.70    115.96 o
  12  34   2     1663.53     1644.54    183.07 o
  14  34   2      654.62      537.89    116.03 o
  16  34   2     3500.77     3439.50    237.59 o
  18  34   2       61.45      159.00     82.19 o
  20  34   2     1296.98     1193.83    172.14 o
  22  34   2      203.19      211.56     98.87 o
  24  34   2      958.72     1393.02    202.65 o
  26  34   2      159.82      327.71    120.03 o
  28  34   2      105.16        3.70    105.00 o
   2  36   2     5348.93     5041.54    212.33 o
   4  36   2      256.55      264.35    162.99 o
   6  36   2     5335.46     5261.82    218.31 o
   8  36   2      700.34      818.25    101.50 o
  10  36   2     8511.19     7737.85    394.84 o
  12  36   2      435.48      495.67    114.56 o
  14  36   2       72.46       31.53     69.36 o
  16  36   2      139.42      248.27     90.61 o
  18  36   2     5720.98     5519.64    330.67 o
  20  36   2      582.96      570.31    132.98 o
  22  36   2       74.40      107.59     87.02 o
  24  36   2     1125.93     1136.22    191.99 o
  26  36   2      632.65      604.15    157.57 o
  28  36   2      160.25      383.24    139.74 o
   0  38   2     2733.76     2571.02    209.37 o
   2  38   2      653.14      541.64    144.68 o
   4  38   2       39.88       73.71     80.14 o
   6  38   2      260.25      262.15     69.23 o
   8  38   2      937.48      908.15    127.40 o
  10  38   2      741.50      723.05     97.07 o
  12  38   2      109.22      133.41     73.09 o
  14  38   2      905.75      798.71    140.28 o
  16  38   2      565.68      571.45    123.81 o
  18  38   2      879.92      561.28    133.67 o
  20  38   2      839.61      631.08    139.95 o
  22  38   2      298.81      216.72    112.21 o
  24  38   2      187.07      263.84    120.16 o
  26  38   2      486.71      638.92    156.64 o
   2  40   2     1265.44     1409.81    131.62 o
   4  40   2     5364.98     5248.31    223.23 o
   6  40   2      434.32      429.40    104.41 o
   8  40   2      224.54      315.67    168.71 o
  10  40   2     1471.83     1566.23    294.68 o
  12  40   2     3154.19     3105.61    170.08 o
  14  40   2      818.94      777.56    137.59 o
  16  40   2     4157.10     3514.10    264.55 o
  18  40   2     1967.40     1786.81    213.60 o
  20  40   2      484.74      604.33    141.83 o
  22  40   2      129.36      270.07    112.13 o
  24  40   2     2385.80     2407.65    275.73 o
  26  40   2      154.20      108.99    113.77 o
   0  42   2     1422.32     1583.19    198.77 o
   2  42   2     2954.09     3049.52    225.18 o
   4  42   2       60.77      471.81     83.63 o
   6  42   2     1705.80     1955.39    156.76 o
   8  42   2      239.50      244.79     72.52 o
  10  42   2       87.66      124.79     61.49 o
  12  42   2      805.40      577.89     95.20 o
  14  42   2     2477.53     2655.64    235.75 o
  16  42   2      677.86      397.47    117.30 o
  18  42   2      467.88      513.66    130.10 o
  20  42   2      895.38      821.67    160.20 o
  22  42   2     1210.50     1029.26    185.27 o
  24  42   2      239.02      277.31    124.04 o
  26  42   2      257.39      179.24    129.83 o
   2  44   2      847.79      978.23    114.26 o
   4  44   2     5754.95     5222.71    226.47 o
   6  44   2      875.83     1115.06    208.89 o
   8  44   2      868.04     1017.45    118.15 o
  10  44   2      467.98      428.98    118.92 o
  12  44   2     1020.57      843.72    112.17 o
  14  44   2      216.84      534.33     94.00 o
  16  44   2     1902.04     1707.30    161.31 o
  18  44   2       73.47       47.20     79.26 o
  20  44   2     1640.02     1248.36    198.20 o
  22  44   2      395.48      550.92    148.31 o
  24  44   2      749.46      588.73    159.12 o
   0  46   2     1086.96     1216.28    183.38 o
   2  46   2     5727.51     5745.63    239.81 o
   4  46   2      958.34     1167.96    164.32 o
   6  46   2     2657.67     2644.73    400.00 o
   8  46   2      107.69      233.21     89.93 o
  10  46   2      417.03      469.39     88.86 o
  12  46   2      345.40      362.38     84.09 o
  14  46   2     1138.62     1169.17    213.04 o
  16  46   2       27.38       49.23     81.80 o
  18  46   2      191.24      203.62    104.39 o
  20  46   2      354.54      236.15    117.71 o
  22  46   2     1516.87     1322.24    216.58 o
  24  46   2       51.80       82.93    117.45 o
   2  48   2      557.24      465.61     87.18 o
   4  48   2      252.90      157.48     67.91 o
   6  48   2      932.92      843.75    110.65 o
   8  48   2       90.17       49.94     57.96 o
  10  48   2      186.58      202.23     68.36 o
  12  48   2      641.30      689.52    127.31 o
  14  48   2      372.84      575.33    133.94 o
  16  48   2      788.14      663.32    146.80 o
  18  48   2      491.02      500.32    136.34 o
  20  48   2       82.81       51.57     99.25 o
  22  48   2      168.30      260.40    128.55 o
   0  50   2     1642.78     1430.37    203.38 o
   2  50   2     5811.95     5373.22    238.44 o
   4  50   2      226.72      232.73     72.44 o
   6  50   2     1283.64     1353.21    136.91 o
   8  50   2      251.36      263.63     76.26 o
  10  50   2       98.59       94.60     64.89 o
  12  50   2      605.90      623.79    101.56 o
  14  50   2     1885.27     1483.05    206.00 o
  16  50   2      108.17      282.86    120.77 o
  18  50   2      695.60      517.35    137.69 o
  20  50   2      354.48      242.21    121.90 o
  22  50   2      639.18      787.59    174.74 o
   2  52   2      741.41     1076.02    123.41 o
   4  52   2     1183.73     1370.94    239.97 o
   6  52   2      128.18      199.81     71.87 o
   8  52   2      220.74      186.90    134.48 o
  10  52   2      493.03      435.49     93.44 o
  12  52   2      858.33      857.50    158.56 o
  14  52   2      336.01      321.51    128.51 o
  16  52   2      105.30      139.52    103.02 o
  18  52   2      482.97      330.10    131.27 o
  20  52   2      425.83      362.22    134.83 o
   0  54   2     1041.09      907.56    164.96 o
   2  54   2       17.38      164.72     68.94 o
   4  54   2       37.08        0.42     58.13 o
   6  54   2     1469.56     1536.53    150.52 o
   8  54   2      378.13      246.23     96.87 o
  10  54   2       31.81      181.67    103.03 o
  12  54   2      260.87      218.04    106.81 o
  14  54   2     1125.08     1084.13    188.37 o
  16  54   2        9.05      109.73    107.97 o
  18  54   2      108.12      262.46    125.13 o
  20  54   2      353.21      429.70    151.50 o
   2  56   2      690.89      787.05    222.16 o
   4  56   2      160.14      121.50     68.76 o
   6  56   2       96.89      122.42     70.31 o
   8  56   2      618.76      708.18    115.25 o
  10  56   2     1357.30      947.54    173.91 o
  12  56   2      453.64      479.94    141.96 o
  14  56   2       69.16      250.57    120.66 o
  16  56   2      160.34      163.43    115.63 o
  18  56   2      702.56      810.15    179.33 o
   0  58   2       78.69      176.67    106.55 o
   2  58   2       81.14       72.06     69.28 o
   4  58   2      360.58      340.04     88.51 o
   6  58   2      113.83      169.65     76.72 o
   8  58   2     1829.49     1821.22    230.56 o
  10  58   2        9.95       23.02     98.91 o
  12  58   2      243.69      329.75    130.15 o
  14  58   2       29.69      -48.40    102.09 o
  16  58   2      122.01      155.95    129.76 o
   2  60   2      535.46      428.76     92.90 o
   4  60   2      543.50      509.21    102.31 o
   6  60   2      382.47      492.72    142.61 o
   8  60   2      123.15      376.62    131.20 o
  10  60   2     1995.36     2017.58    253.49 o
  12  60   2      132.50      271.05    131.07 o
  14  60   2      215.14      178.00    125.91 o
   0  62   2     2457.74     2319.46    264.63 o
   2  62   2      139.77      162.19     77.66 o
   4  62   2      287.04      337.56     89.74 o
   6  62   2      146.67      215.16    114.21 o
   8  62   2     1298.09     1379.22    211.94 o
  10  62   2       83.58      285.87    122.67 o
  12  62   2      260.40      273.67    134.77 o
   2  64   2      882.75      653.68    114.31 o
   4  64   2      355.64      333.51    135.21 o
   6  64   2       99.49       68.68    103.86 o
   8  64   2       81.60       78.87    104.11 o
  10  64   2      730.80      765.76    178.57 o
   0  66   2      813.63      674.10    167.27 o
   2  66   2      213.77      194.06    121.51 o
   4  66   2       85.13       54.63    104.39 o
   6  66   2      289.23       46.08    111.66 o
   5   1   3     2196.08     2103.84    276.99 o
   7   1   3     2934.16     3346.13    276.37 o
   9   1   3      124.02      114.49     40.65 o
  11   1   3     8019.28     8210.87    248.13 o
  13   1   3     1095.35     1392.21    117.52 o
   5   3   3      810.16      950.76     91.99 o
   7   3   3     8037.43     7936.52    253.00 o
   9   3   3     1546.49     1586.91     90.70 o
  11   3   3      118.89      228.32     72.38 o
  13   3   3      874.48     1111.36    128.36 o
   5   5   3     4461.01     3989.01    168.63 o
   7   5   3      491.04      650.68     74.80 o
   9   5   3     1647.62     1784.49    106.30 o
  11   5   3      224.71      207.21     70.58 o
  13   5   3    14666.53    13747.12    530.92 o
  15   5   3     2159.70     2321.37    158.35 o
   3   7   3      674.96      669.76    122.23 o
   5   7   3     2152.43     2311.67    179.89 o
   7   7   3     3358.41     3303.77    141.40 o
   9   7   3      642.78      766.49    116.02 o
  11   7   3     1579.98     1642.18    142.26 o
  13   7   3      457.40      595.39    103.26 o
  15   7   3      213.13      323.21     82.66 o
  17   7   3      824.63     1062.54    129.22 o
   3   9   3     6852.13     6557.76    348.57 o
   5   9   3     5272.12     5064.74    282.69 o
   7   9   3      476.33      507.69    105.00 o
   9   9   3     1137.52     1441.58    160.63 o
  11   9   3       28.66      113.91     67.77 o
  13   9   3       69.62      211.07     72.80 o
  15   9   3     4224.52     3858.10    219.91 o
  17   9   3      548.87      470.01     93.11 o
   3  11   3      459.06      462.74    104.89 o
   5  11   3     1850.71     1964.15    200.13 o
   7  11   3      818.84     1049.23    147.47 o
   9  11   3     3507.62     3692.60    230.35 o
  11  11   3     1900.25     1795.28    155.10 o
  13  11   3      545.94      558.75    103.93 o
  15  11   3     1117.87     1136.51    140.05 o
  17  11   3     1033.12     1066.62    137.54 o
  19  11   3      982.72     1040.30    141.38 o
   3  13   3     5034.11     5356.29    300.12 o
   5  13   3     1730.09     2080.56    214.37 o
   7  13   3     7142.28     6253.19    333.32 o
   9  13   3     2329.15     2356.77    184.24 o
  11  13   3     3063.93     2910.76    200.14 o
  13  13   3      989.21     1186.12    147.36 o
  15  13   3      239.77      400.25     91.78 o
  17  13   3     1630.18     1644.07    171.90 o
  19  13   3     1680.02     1839.91    155.87 o
   1  15   3     3609.11     3313.70    238.33 o
   3  15   3     2020.98     1940.43    212.34 o
   5  15   3     1076.67     1166.80    157.89 o
   7  15   3     6244.28     6040.91    323.78 o
   9  15   3     4118.40     4496.93    261.16 o
  11  15   3     5053.99     5018.50    275.53 o
  13  15   3     4358.91     3968.61    242.39 o
  15  15   3     1606.00     1765.19    150.94 o
  17  15   3     2141.20     1977.43    166.91 o
  19  15   3     1130.03     1295.03    159.39 o
  21  15   3     1378.10     1181.57    157.52 o
   1  17   3     1584.60     1583.37    195.13 o
   3  17   3      188.07      217.90     86.29 o
   5  17   3      762.56      681.77    129.02 o
   7  17   3      378.86      287.12     95.34 o
   9  17   3      999.03     1179.46    158.74 o
  11  17   3      186.55      296.68     86.47 o
  13  17   3      622.33      612.74    112.71 o
  15  17   3     1313.42     1492.73    171.28 o
  17  17   3     2061.45     1938.41    168.15 o
  19  17   3      139.17      154.65     84.04 o
  21  17   3      274.16      283.46    100.07 o
   1  19   3     1927.56     2248.20    232.47 o
   3  19   3     2808.58     2449.08    206.52 o
   5  19   3      754.04      624.13    127.93 o
   7  19   3     6051.69     5575.68    316.31 o
   9  19   3     4868.41     5182.00    290.08 o
  11  19   3     2603.65     2757.99    205.68 o
  13  19   3     1167.54     1127.18    156.28 o
  15  19   3     3153.57     3189.18    218.68 o
  17  19   3     1105.03     1172.34    154.69 o
  19  19   3      424.97      386.35     97.70 o
  21  19   3      674.46      781.81    139.29 o
  23  19   3      923.74     1066.97    161.82 o
   1  21   3       74.23       50.90     49.32 o
   3  21   3      925.77     1291.25    176.72 o
   5  21   3     1920.08     1862.19    215.69 o
   7  21   3      577.65      781.49    136.85 o
   9  21   3       79.17      328.05     98.24 o
  11  21   3     5221.98     5467.45    300.68 o
  13  21   3      165.45      284.12     95.07 o
  15  21   3      545.34      642.72    120.73 o
  17  21   3      105.13      114.68     77.39 o
  19  21   3      167.93      265.70     97.59 o
  21  21   3      589.77      595.89    127.40 o
  23  21   3      233.53      100.35     83.43 o
   1  23   3      101.39       22.11     50.39 o
   3  23   3      257.84       89.77     75.87 o
   5  23   3     2793.21     2795.10    223.94 o
   7  23   3      837.90      809.27    141.46 o
   9  23   3     2413.39     2554.44    201.80 o
  11  23   3     1864.17     2119.30    217.92 o
  13  23   3     8692.63     8890.63    426.47 o
  15  23   3     1636.64     1480.03    179.36 o
  17  23   3      294.76      406.95    105.58 o
  19  23   3      769.87      475.10    114.42 o
  21  23   3      409.84      547.18    123.94 o
  23  23   3      490.48      411.01    123.03 o
  25  23   3      503.30      523.76    132.20 o
   1  25   3     2512.04     2628.41    168.70 o
   3  25   3     2466.20     2594.73    369.64 o
   5  25   3     2722.27     2901.12    223.72 o
   7  25   3     3947.20     3908.86    263.26 o
   9  25   3     1647.92     1867.48    210.36 o
  11  25   3      534.85      583.50    126.79 o
  13  25   3     1559.68     1603.71    190.33 o
  15  25   3      277.74      193.97     84.47 o
  17  25   3      212.89      291.12     99.87 o
  19  25   3     1235.95     1205.19    169.19 o
  21  25   3     1403.11     1161.13    173.32 o
  23  25   3      446.13      512.49    126.52 o
  25  25   3      654.24      573.18    143.21 o
   1  27   3      316.96      253.41     72.49 o
   3  27   3     1897.22     1969.86    162.14 o
   5  27   3     2517.14     2390.79    209.23 o
   7  27   3     2232.95     2341.16    201.96 o
   9  27   3     4108.37     3766.67    266.21 o
  11  27   3     1013.80     1043.99    164.96 o
  13  27   3      603.03      723.27    138.51 o
  15  27   3      430.19      397.87    110.95 o
  17  27   3      189.31      377.03    110.38 o
  19  27   3      282.36      317.91    111.22 o
  21  27   3      157.28      182.62     94.80 o
  23  27   3      558.25      513.52    131.62 o
  25  27   3      432.68      284.22    117.22 o
   1  29   3     2171.92     2425.42    237.04 o
   3  29   3      209.15      283.16     77.27 o
   5  29   3     3467.73     3435.21    183.02 o
   7  29   3      590.75      482.19    119.53 o
   9  29   3      626.83      821.49    147.47 o
  11  29   3     1872.69     1531.60    193.96 o
  13  29   3     1170.88     1351.29    184.49 o
  15  29   3      734.10      770.95    142.48 o
  17  29   3     1569.02     1609.31    198.17 o
  19  29   3      225.37      285.18     99.98 o
  21  29   3      251.64      245.14    108.07 o
  23  29   3      744.23      932.38    172.03 o
  25  29   3      178.92      120.38    103.70 o
   1  31   3     2040.90     1907.79    163.02 o
   3  31   3     1317.79     1617.35    273.31 o
   5  31   3      813.73      834.25    112.76 o
   7  31   3     2663.95     2224.52    238.60 o
   9  31   3     1504.93     1679.34    205.95 o
  11  31   3      379.18      497.07    117.28 o
  13  31   3      209.46      255.46    103.67 o
  15  31   3      830.58      841.62    151.33 o
  17  31   3       71.09      189.06     96.09 o
  19  31   3      226.82      306.01    113.93 o
  21  31   3       68.04      246.25    104.12 o
  23  31   3      564.61      705.99    156.12 o
  25  31   3      771.81      942.55    185.03 o
   1  33   3     1222.89     1305.48    139.40 o
   3  33   3     1120.96     1131.73    129.20 o
   5  33   3       18.70      153.34     67.16 o
   7  33   3     1124.39     1248.48    136.69 o
   9  33   3      855.33      637.06    136.55 o
  11  33   3      314.21      495.83    126.00 o
  13  33   3      590.82      690.42    139.16 o
  15  33   3      832.16      505.31    128.65 o
  17  33   3     1012.56     1119.33    173.67 o
  19  33   3       46.96       84.16     80.51 o
  21  33   3     1500.73     1071.52    182.91 o
  23  33   3      480.97      304.70    122.58 o
  25  33   3      680.74      762.62    168.83 o
   1  35   3      512.45      582.69    100.68 o
   3  35   3     1913.47     2019.31    173.73 o
   5  35   3     2506.52     2588.42    194.44 o
   7  35   3     1024.93      989.14    139.92 o
   9  35   3       21.80       81.58     79.62 o
  11  35   3      198.75      223.65     98.62 o
  13  35   3     1645.14     1444.82    194.14 o
  15  35   3     1372.58     1075.09    176.23 o
  17  35   3      172.99       81.56     88.93 o
  19  35   3      117.96       69.50     99.37 o
  21  35   3       60.65      256.90    115.73 o
  23  35   3     1272.82     1046.79    191.95 o
   1  37   3     2797.44     2770.48    206.07 o
   3  37   3       44.61      129.96     65.55 o
   5  37   3      206.26      326.08     80.96 o
   7  37   3      326.26      466.18     94.12 o
   9  37   3      865.14      857.71    121.25 o
  11  37   3     1402.10     1446.56    199.54 o
  13  37   3     1411.39     1285.50    188.72 o
  15  37   3     1131.67     1023.86    174.11 o
  17  37   3      251.93       90.77     97.65 o
  19  37   3       86.06      -12.95     93.12 o
  21  37   3      500.65      591.76    145.92 o
  23  37   3      349.08       75.97    101.96 o
   1  39   3     1117.31     1012.83    183.96 o
   3  39   3     1383.80     1618.61    156.25 o
   5  39   3      782.54      835.69    284.32 o
   7  39   3      329.66      337.65     86.46 o
   9  39   3      253.79      240.16     78.33 o
  11  39   3       74.42       56.89     64.61 o
  13  39   3      123.73       74.12     85.15 o
  15  39   3       15.99      -72.51     72.51 o
  17  39   3      562.20      680.85    153.56 o
  19  39   3      147.07      248.65    114.02 o
  21  39   3     1285.91     1269.74    201.19 o
  23  39   3      184.40      225.75    124.64 o
   1  41   3      591.17      800.62    134.90 o
   3  41   3      652.92      644.19    109.31 o
   5  41   3      929.82     1059.60    151.79 o
   7  41   3       33.69      112.99     70.00 o
   9  41   3     2505.22     2615.85    442.17 o
  11  41   3      730.25      708.26    112.94 o
  13  41   3        2.05       69.08     67.96 o
  15  41   3      259.73      191.81    103.63 o
  17  41   3      988.34      828.70    166.52 o
  19  41   3     2848.34     2069.34    256.36 o
  21  41   3      163.95      125.13    117.86 o
   1  43   3     1958.59     2051.96    179.47 o
   3  43   3       48.88      115.50    110.23 o
   5  43   3       24.38       75.58     69.29 o
   7  43   3      164.45      135.24     76.25 o
   9  43   3      899.50      887.75    174.81 o
  11  43   3       16.01      115.73     71.66 o
  13  43   3      117.22      114.26    147.66 o
  15  43   3      616.91      698.72    293.67 o
  17  43   3      590.91      739.81    161.97 o
  19  43   3      368.88      394.15    134.57 o
  21  43   3      161.51       -3.81    110.90 o
   1  45   3      738.46      728.45    290.51 o
   3  45   3     1948.86     2055.92    180.17 o
   5  45   3      409.30      441.93     99.96 o
   7  45   3      288.62      229.47     83.68 o
   9  45   3      178.23      216.58     85.23 o
  11  45   3      284.58      410.96    143.28 o
  13  45   3      369.99      210.98    106.18 o
  15  45   3      177.80      204.19     85.11 o
  17  45   3     1052.19      959.18    245.15 o
  19  45   3      358.27      404.30    111.32 o
   1  47   3     1706.43     1734.35    167.55 o
   3  47   3       62.94      114.23     74.58 o
   5  47   3      742.01      399.41     98.22 o
   7  47   3      380.58      399.03    252.31 o
   9  47   3      756.12      571.87    111.94 o
  11  47   3      405.28      223.22     87.59 o
  13  47   3      129.44       72.00    170.81 o
  15  47   3       63.29      -20.18     75.58 o
  17  47   3      329.35      269.44     97.30 o
  19  47   3      394.25      143.18    117.76 o
   1  49   3      139.11      152.12     80.51 o
   3  49   3      569.73      598.90    152.80 o
   5  49   3       77.69      234.36     83.83 o
   7  49   3        6.88      -10.28     67.59 o
   9  49   3       38.06       54.20     80.02 o
  11  49   3       99.97       96.53     79.83 o
  13  49   3       87.14       92.11     80.18 o
  15  49   3       28.41       36.45     73.66 o
  17  49   3      103.54       50.01     86.49 o
   1  51   3     1867.67     1855.21    181.74 o
   3  51   3      804.76      733.56    146.91 o
   5  51   3      439.37      237.96     82.62 o
   7  51   3      531.87      509.26    113.99 o
   9  51   3      187.77      104.03     79.35 o
  11  51   3      495.78      482.12    110.15 o
  13  51   3      150.96      276.57     92.84 o
  15  51   3      578.65      229.95    146.91 o
   1  53   3      390.69      414.51    102.26 o
   3  53   3      126.82      177.01     87.14 o
   5  53   3        1.15      146.10    117.41 o
   7  53   3       17.13       50.34     91.08 o
   9  53   3     1230.84      779.76    126.64 o
  11  53   3       38.29       87.98     84.24 o
  13  53   3      105.69       73.81     83.56 o
   1  55   3      546.53      487.86    143.14 o
   3  55   3     1140.86     1096.42    145.82 o
   5  55   3      450.79      416.08    150.50 o
   7  55   3      222.82      133.61     82.43 o
   9  55   3      538.93      573.00    230.77 o
  11  55   3      249.15      151.86     87.10 o
   1  57   3      816.11      767.66    133.98 o
   3  57   3      150.70      173.15     92.18 o
   5  57   3      480.63      442.32    111.49 o
   7  57   3      242.37      143.25     91.70 o
   9  57   3      143.30       96.38     89.19 o
   1  59   3       88.24      135.45     86.83 o
   3  59   3      330.37      390.66    110.76 o
   5  59   3       30.12      146.18     94.35 o
   7  59   3       76.92      137.89     90.61 o
   4   0   4     4460.65     4294.52    282.25 o
   4   2   4      834.83      903.03    112.36 o
   6   2   4     1816.11     2168.34    234.82 o
   8   2   4      310.92      432.39    116.28 o
   2   4   4       50.51       17.32     71.43 o
   4   4   4      568.51      625.21     99.85 o
   6   4   4       57.38      184.39     97.68 o
   8   4   4      104.89       87.85     88.82 o
   2   6   4       62.06       39.29     81.86 o
   4   6   4      206.63      242.30    108.38 o
   6   6   4       62.21       43.00     77.22 o
   8   6   4      956.93      865.92    159.66 o
  10   6   4      161.11      129.87     86.08 o
   2   8   4      366.32      319.20    121.30 o
   4   8   4      107.63      370.24    118.18 o
   6   8   4     1291.74     1382.93    196.74 o
   8   8   4      253.12      310.74    110.79 o
  10   8   4     2338.75     2474.29    243.73 o
   2  10   4      784.18     1133.67    189.56 o
   4  10   4     6200.66     5916.28    358.69 o
   6  10   4      411.20      649.50    141.38 o
   8  10   4     1191.59     1427.93    191.88 o
  10  10   4     4595.00     4398.84    285.18 o
  12  10   4      465.76      489.42    124.00 o
   2  12   4      848.11     1062.90    185.87 o
   4  12   4     1271.56     1282.38    201.39 o
   6  12   4      672.39     1149.85    181.50 o
   8  12   4      625.42      792.23    152.27 o
  10  12   4      111.33      130.18     90.23 o
  12  12   4      293.47      557.35    131.44 o
   2  14   4      523.73      798.40    167.01 o
   4  14   4     2104.68     2587.18    274.06 o
   6  14   4      386.10      344.73    123.94 o
   8  14   4      555.60      388.31    122.49 o
  10  14   4      331.30      367.65    114.63 o
  12  14   4       54.60      180.62     99.04 o
  14  14   4      199.64      339.95    115.93 o
   0  16   4      410.17      577.81    154.98 o
   2  16   4      140.87      152.21    100.56 o
   4  16   4     1188.91     1410.51    206.78 o
   6  16   4     4254.06     3738.83    284.18 o
   8  16   4      546.43      597.38    139.24 o
  10  16   4     1625.63     1805.12    215.67 o
  12  16   4       34.12      260.62    104.97 o
  14  16   4     1898.55     1821.84    220.78 o
   2  18   4      262.45      493.75    144.35 o
   4  18   4      697.25      749.02    159.98 o
   6  18   4       41.31      143.61    102.25 o
   8  18   4     4505.97     3970.72    290.06 o
  10  18   4     2164.53     2483.43    259.81 o
  12  18   4     1505.26     2117.86    235.77 o
  14  18   4      366.82      599.12    140.98 o
  16  18   4      758.38      823.32    152.49 o
   0  20   4      637.23      530.28    151.06 o
   2  20   4     1615.48     1707.25    170.45 o
   4  20   4        9.86      141.77     96.24 o
   6  20   4     2152.79     2066.55    250.32 o
   8  20   4      595.38      988.01    174.26 o
  10  20   4      532.50      983.74    173.15 o
  12  20   4     1350.88     1452.23    200.44 o
  14  20   4     1116.83     1238.22    189.98 o
  16  20   4      641.11      527.97    133.05 o
   2  22   4       46.01       42.98     62.85 o
   4  22   4      122.83      147.49    102.18 o
   6  22   4      667.36      669.06    158.40 o
   8  22   4      733.83      596.09    144.68 o
  10  22   4     1194.58     1222.58    198.24 o
  12  22   4     2205.72     1696.58    221.92 o
  14  22   4      345.50      220.88    114.27 o
  16  22   4      356.74      507.03    132.15 o
  18  22   4       77.76      118.62     96.25 o
   0  24   4     1513.25     1291.93    213.56 o
   2  24   4      244.21      382.93     97.55 o
   4  24   4      463.30      385.55     95.16 o
   6  24   4     1143.25     1239.80    203.26 o
   8  24   4      270.48      279.54    119.06 o
  10  24   4       42.63      261.85    119.91 o
  12  24   4      558.25      584.05    142.66 o
  14  24   4     1091.22     1197.88    190.16 o
  16  24   4      476.08      356.04    120.81 o
  18  24   4      490.03      581.57    141.93 o
   2  26   4     1181.19     1326.71    154.33 o
   4  26   4      386.74      390.96    100.17 o
   6  26   4      367.87      483.06    142.95 o
   8  26   4      227.31      541.88    139.90 o
  10  26   4     1673.13     1240.85    198.75 o
  12  26   4      333.25      290.40    119.73 o
  14  26   4      233.08      164.24    104.74 o
  16  26   4      991.01      893.41    173.59 o
  18  26   4      686.29     1011.47    181.68 o
  20  26   4      353.31      345.23    136.21 o
   0  28   4     1501.06     1247.29    215.64 o
   2  28   4     1820.84     2014.09    263.17 o
   4  28   4        2.46       27.76     66.09 o
   6  28   4        8.55       78.89     72.71 o
   8  28   4     1319.30     1389.97    210.94 o
  10  28   4      388.66      666.13    153.03 o
  12  28   4      680.69      704.27    160.19 o
  14  28   4        2.87       18.81     85.58 o
  16  28   4      393.55       94.69    103.21 o
  18  28   4        1.08      -19.80     95.56 o
  20  28   4      283.55      178.57    112.50 o
   2  30   4     1523.07     1441.14    161.85 o
   4  30   4     1101.82     1084.99    228.96 o
   6  30   4      856.32      666.53    118.56 o
   8  30   4      349.70      401.67    124.25 o
  10  30   4      268.12      264.44    126.19 o
  12  30   4      667.00      582.88    147.36 o
  14  30   4       48.38      -37.65     80.48 o
  16  30   4      317.53      277.62    126.11 o
  18  30   4      333.65      328.80    128.27 o
  20  30   4       64.60      251.79    127.99 o
   0  32   4      370.97      250.31    118.90 o
   2  32   4      275.56      248.72     88.80 o
   4  32   4      252.99      165.89     84.99 o
   6  32   4       74.22      179.32     82.64 o
   8  32   4      238.94      377.99     98.35 o
  10  32   4      558.36      623.23    153.02 o
  12  32   4      185.71      178.85    109.97 o
  14  32   4      583.78      773.42    159.53 o
  16  32   4       45.57       21.46    105.92 o
  18  32   4      249.09      297.34    129.59 o
   2  34   4      318.13      487.60    108.05 o
   4  34   4      139.98      102.06    109.74 o
   6  34   4      499.70      332.61    133.53 o
   8  34   4      817.31      676.71    122.91 o
  10  34   4      347.71      147.33     89.98 o
  12  34   4      132.49       17.39     96.04 o
  14  34   4       61.56      163.22    114.28 o
  16  34   4       82.88       35.51    107.87 o
  18  34   4      394.19      336.88    134.88 o
   0  36   4      903.34     1166.98    212.67 o
   2  36   4     1855.88     1524.05    167.04 o
   4  36   4      223.73      107.57     84.70 o
   6  36   4      526.53      384.49    103.33 o
   8  36   4      269.68      316.76    100.24 o
  10  36   4      261.38      175.47     92.52 o
  12  36   4      190.76      138.06    107.53 o
  14  36   4      115.59      -86.77     95.61 o
  16  36   4      112.41       59.06    108.58 o
   2  38   4      189.94      276.16     93.54 o
   4  38   4      363.36      218.97    167.01 o
   6  38   4       31.82      136.03     86.80 o
   8  38   4      138.22      192.28     87.36 o
  10  38   4       72.96        6.86     75.78 o
  12  38   4      943.82      700.51    222.66 o
  14  38   4      140.86      387.51    127.12 o
  16  38   4      133.44       38.04    113.88 o
   0  40   4     1260.14      954.98    200.02 o
   2  40   4       97.66      137.97     84.66 o
   4  40   4       25.52       -3.64     69.18 o
   6  40   4      308.18      231.15    127.48 o
   8  40   4      519.51      435.73    111.33 o
  10  40   4      133.04      243.77     93.95 o
  12  40   4       31.05       65.38     99.38 o
  14  40   4      709.10      690.94    131.57 o
   2  42   4      113.20       33.13     77.32 o
   4  42   4      566.85      306.25     99.64 o
   6  42   4      458.62      413.48    107.70 o
   8  42   4       58.65      -20.52     75.89 o
  10  42   4      494.21      571.12    122.56 o
  12  42   4      182.21      191.81     92.63 o
   0  44   4       30.67       58.74    105.92 o
   2  44   4      242.59      233.49     93.83 o
   4  44   4       80.38      101.59     81.10 o
   6  44   4      100.28      139.24     88.12 o
   8  44   4       56.00       -3.46     83.24 o
  10  44   4       16.26      -54.23     80.00 o
  12  44   4       41.27       47.77     87.98 o
   2  46   4       94.21       64.66    168.81 o
   4  46   4      936.97      594.70    152.75 o
   6  46   4      304.08      169.97     95.91 o
   8  46   4        7.29        5.29     80.65 o
  10  46   4      221.31      131.84    157.76 o
   0  48   4      149.58       72.38    128.17 o
   2  48   4      502.25      421.62    112.06 o
   4  48   4        3.94       82.58     89.34 o
   6  48   4      105.39       65.15     86.46 o
   2  50   4        4.65       52.35     90.06 o
   1   3   5      433.85      416.90    161.49 o
   1   5   5      678.23      768.39    135.22 o
   1   7   5       13.33        2.82     79.60 o
   3   7   5      485.90      730.57    186.76 o
   1   9   5      229.35      317.54    106.15 o
   3   9   5       11.49      114.10    123.24 o
   1  11   5      221.18      312.66    116.49 o
   3  11   5      742.26      882.40    197.66 o
   5  11   5      928.44      957.84    203.17 o
   1  13   5       22.73       76.19     91.39 o
   3  13   5      548.65      505.51    123.62 o
   5  13   5      152.00      255.47    144.01 o
   7  13   5     2012.55     2221.09    282.41 o
   1  15   5      170.18      159.60     99.08 o
   3  15   5      628.04      416.92    122.19 o
   5  15   5      629.17      836.15    204.87 o
   7  15   5       18.88      140.73    120.46 o
   1  17   5      349.71      256.59    111.55 o
   3  17   5      150.74      127.44     96.67 o
   5  17   5      206.03      -14.57    114.87 o
   7  17   5       84.40      132.58    130.14 o
   9  17   5     1146.25      670.92    180.66 o
   1  19   5        8.54       39.59     91.88 o
   3  19   5        1.55      -27.11     82.13 o
   5  19   5      439.60      197.50    100.72 o
   7  19   5      344.86      344.29    150.24 o
   9  19   5       77.03      295.95    141.77 o
   1  21   5       19.44       77.00     93.53 o
   3  21   5     1130.59     1054.40    160.86 o
   5  21   5      889.25      679.91    132.02 o
   7  21   5      771.75      503.39    170.70 o
   9  21   5      439.28      504.38    168.40 o
   1  23   5      353.97      218.98    102.61 o
   3  23   5       80.77       59.01     94.80 o
   5  23   5       64.51      171.41     99.55 o
   7  23   5       97.70      216.96    113.85 o
   9  23   5      534.87      323.71    157.04 o
  11  23   5      256.72      189.93    138.61 o
   1  25   5      289.22      228.28    109.80 o
   3  25   5       92.27       74.62     94.84 o
   5  25   5       37.42       75.02     91.75 o
   7  25   5      404.03      330.08    113.11 o
   9  25   5      322.96      428.55    165.79 o
   1  27   5        6.50       59.69     89.25 o
   3  27   5       35.54       45.67     95.80 o
   5  27   5      167.31       96.27    108.54 o
   7  27   5      524.17      355.22    115.40 o
   1  29   5       13.36        3.27     95.39 o
   3  29   5      580.66      522.50    127.89 o
   5  29   5       50.63      -10.57     90.94 o
   1  31   5      648.19      321.29    112.17 o
   3  31   5      323.42      257.35    107.43 o
 
